# Supplementary material for: Inverting family GH156 sialidases define an unusual catalytic motif for glycosidase action
Source: Nat Commun. 2019 Oct 23;10:4816. doi: 10.1038/s41467-019-12684-7 (PMC6811678; doi:10.1038/s41467-019-12684-7)
Supplement: Supplementary file 3 — Source Data [file 41467_2019_12684_MOESM3_ESM.xlsx]

## Sheet: Figure 1a
	Measured fluorescence in substrate depletion kinetics assays
Time [s]	0	5	10	15	20	25	30	35	40	45	50	55	60	65	70	75	80	85	90	95	100	105	110	115	120	125	130	135	140	145	150	155	160	165	170	175	180	185	190	195	200	205	210	215	220	225	230	235	240
4	2234	2156	2171	2136	2218	2265	2247	2344	2345	2298	2282	2393	2440	2342	2431	2467	2508	2509	2490	2625	2641	2654	2672	2640	2647	2729	2746	2725	2815	2718	2825	2862	2870	2776	2819	2821	2847	2919	2965	3005	3006	2955	3019	3090	3093	3099	3125	3147	3075
4.5	4415	4691	4868	4900	5289	5614	5713	6031	6270	6383	6469	6879	6951	7073	7130	7309	7504	7674	7764	7808	8056	8227	8239	8539	8398	8561	8612	8784	8745	8977	8949	9124	9086	9142	9109	9335	9088	9430	9453	9361	9638	9606	9637	9543	9565	9863	9805	9844	9767
5	4766	4935	5054	5442	5658	5948	6245	6438	6689	6897	7120	7257	7383	7555	7822	7870	7916	8260	8287	8257	8671	8639	8778	8915	8935	9077	9235	9207	9296	9429	9577	9544	9466	9756	9673	9813	9773	9942	9928	10001	9967	10151	9941	10008	10345	10241	10242	10457	10340
5.5	5122	5361	5622	5741	6100	6510	6731	6925	7186	7394	7705	7756	8058	8181	8287	8424	8729	8883	9163	9323	9393	9507	9334	9632	9739	9872	9857	9991	10087	10290	10442	10413	10573	10621	10595	10505	10723	10792	10918	10828	10671	10883	11136	10803	10997	11006	11078	11142	11082
6	5659	6052	6362	6848	6985	7308	7704	7960	8305	8730	8950	9335	9438	9677	9888	10245	10427	10496	10919	10915	11039	11333	11564	11547	11823	11823	12085	12149	12435	12409	12589	12818	12698	12841	13167	13062	13160	13305	13368	13587	13439	13266	13759	13741	13816	13976	13897	13904	14009
4	2160	2208	2200	2258	2219	2262	2347	2323	2365	2472	2485	2520	2611	2596	2653	2586	2598	2597	2694	2676	2673	2728	2696	2718	2783	2737	2812	2824	2761	2904	2846	2887	2989	2910	3054	3053	2987	2953	3050	3171	3022	3075	3108	3131	3192	3088	3200	3141	3206
4.5	4269	4437	4720	5083	5112	5450	5627	5777	6047	6326	6574	6686	6819	7040	7162	7405	7419	7544	7642	7809	8004	8067	8004	8162	8322	8489	8458	8705	8628	8800	8951	8725	8979	9097	9079	9212	9267	9176	9313	9408	9303	9336	9641	9467	9387	9641	9625	9886	9800
5	4415	4821	5050	5338	5498	5699	5944	6209	6290	6673	6854	7075	7136	7384	7474	7645	7897	7925	8099	8344	8503	8387	8709	8577	8843	8997	9065	9205	9255	9433	9411	9517	9483	9570	9682	9786	9856	9901	9811	9969	9957	9782	9877	9958	9993	10027	10035	10114	9966
5.5	4827	5049	5303	5716	5874	6090	6440	6817	6849	7132	7379	7483	7833	8021	8263	8449	8528	8572	8622	8857	9056	9087	9257	9404	9585	9614	9660	9961	9850	9974	10049	10107	10214	10351	10353	10483	10371	10448	10519	10466	10647	10612	10685	10787	10841	10886	10824	10913	10877
6	5183	5647	6061	6357	6932	6958	7497	7688	8092	8389	8726	8892	9110	9414	9526	9725	10107	10331	10419	10708	10816	10945	11111	11487	11627	11680	11576	11958	11935	12168	12415	12525	12568	12731	12688	13008	13097	13042	13239	13185	13230	13292	13394	13339	13402	13729	13900	13528	13808
4	2240	2076	2200	2135	2174	2246	2287	2312	2313	2354	2458	2421	2436	2454	2449	2545	2591	2609	2539	2727	2677	2647	2635	2744	2694	2745	2769	2848	2870	2845	2901	2896	2885	2974	2848	2990	3023	3005	2996	3022	2991	3150	3015	3116	3095	3144	3222	3170	3131
4.5	4003	4266	4356	4789	4808	5126	5313	5616	5815	5941	6192	6333	6512	6513	6727	7015	7227	7284	7601	7574	7754	7793	7883	7792	8108	8232	8245	8437	8794	9696	11632	13956	17613	20324	21092	21120	20359	19851	18888	18174	17890	17049	16404	16215	15573	15294	14962	14877	14533
5	4489	4779	5168	5408	5590	5972	6269	6304	6586	6846	7080	7277	7326	7421	7545	7802	8054	7915	8267	8434	8577	8598	8701	8817	8737	9170	9072	9113	9471	9376	9428	9370	9565	9490	9696	9848	9944	9902	9832	9781	10094	10142	10110	10240	10196	10101	10086	10059	10226
5.5	4327	4634	4895	5293	5520	5846	6050	6299	6602	6778	6886	7301	7431	7673	7692	8001	8279	8416	8544	8605	8805	8895	9076	9030	9219	9361	9278	9440	9678	9685	9859	9860	9837	10116	10059	10273	10235	10292	10318	10457	10421	10619	10648	10741	10887	10695	10651	10668	10663
6	4993	5279	5883	6170	6579	6844	7305	7606	7908	8312	8410	8859	8937	9292	9636	9751	10072	10145	10508	10787	10965	11009	11285	11230	11410	11881	11722	11958	12150	12200	12333	12367	12457	12559	12816	12729	12822	13267	12924	13102	13364	13366	13448	13724	13532	13674	13669	13908	13772
6.5	935	1004	1067	1161	1226	1312	1345	1406	1471	1531	1589	1634	1674	1782	1811	1829	1886	1936	1991	2040	2072	2103	2149	2167	2199	2237	2270	2323	2312	2351	2361	2419	2410	2429	2482	2487	2514	2538	2547	2570	2598	2628	2616	2583	2661	2657	2624	2680	2713
7	9250	9420	9603	9657	9729	9808	9781	9893	10108	9970	10173	10232	10302	10409	10419	10469	10603	10485	10630	10750	10794	10899	10892	10945	11430	16305	13033	11116	11140	11126	11211	11316	11292	11342	11490	11431	11558	11566	11589	11649	11665	11634	11680	11776	11889	11998	11886	11913	11920
7.5	1318	1438	1524	1674	1822	1929	2054	2168	2305	2408	2520	2642	2741	2849	2993	3070	3192	3294	3402	3496	3627	3739	3823	3878	3988	4116	4211	4309	4405	4515	4608	4656	4749	4791	4875	5045	5064	5150	5237	5245	5359	5432	5484	5604	5649	5769	5797	5903	5911
8	1409	1528	1672	1798	1951	2101	2214	2333	2484	2662	2720	2878	2985	3176	3300	3414	3483	3684	3754	3869	4019	4170	4250	4396	4465	4691	4793	4881	5042	5118	5190	5362	5490	5557	5706	5769	5904	6011	6137	6190	6315	6424	6536	6674	6698	6753	6914	6923	7083
6.5	859	944	1029	1124	1207	1269	1351	1394	1495	1552	1609	1689	1769	1823	1856	1914	1983	2010	2071	2107	2221	2264	2280	2307	2397	2404	2417	2490	2568	2538	2593	2594	2643	2670	2698	2720	2767	2742	2789	2837	2849	2915	2859	2910	2879	2963	2961	2980	3008
7	9001	9093	9204	9420	9452	9557	9616	9778	9804	9936	10058	10096	10246	10202	10397	10359	10531	10499	10599	10620	10684	10779	10863	10841	10983	11010	11064	11033	11169	11177	11149	11287	11369	11379	11423	11372	11629	11555	11510	11669	11686	11731	11816	11850	11824	11895	11953	12005	12001
7.5	1311	1486	1597	1745	1900	2013	2162	2299	2431	2581	2708	2805	2953	3062	3198	3319	3470	3577	3694	3840	3914	4037	4183	4267	4366	4481	4575	4542	4710	4752	4891	4937	5025	5119	5217	5366	5388	5446	5538	5714	5681	5820	5877	6009	6071	6161	6205	6246	6350
8	1332	1463	1580	1730	1875	2018	2130	2268	2412	2527	2672	2804	2915	3034	3164	3291	3424	3567	3676	3803	3941	4050	4119	4292	4399	4488	4609	4705	4867	4995	5104	5153	5242	5344	5492	5621	5730	5857	5910	6036	6178	6192	6279	6348	6471	6612	6676	6764	6876
6.5	939	1024	1132	1182	1283	1349	1402	1527	1571	1645	1728	1795	1833	1841	1958	2000	2036	2069	2163	2183	2240	2266	2308	2366	2410	2400	2479	2500	2550	2550	2594	2656	2648	2706	2725	2723	2769	2788	2843	2815	2838	2905	2863	2915	2913	2960	2979	2961	2982
7	8827	9058	9212	9283	9401	9506	9584	9703	9726	9889	10032	10015	10178	10208	10343	10384	10465	10573	10585	10640	10703	10782	10811	10794	10907	10907	11045	11122	11172	11053	11223	11218	11318	11393	11271	11402	11451	11488	11552	11564	11673	11681	11729	11787	11798	11718	11742	11827	11810
7.5	1185	1347	1479	1605	1758	1888	2054	2165	2259	2432	2557	2651	2775	2946	3035	3190	3313	3453	3589	3702	3819	3907	4055	4132	4217	4361	4494	4476	4549	4668	4776	4794	4928	5011	5037	5197	5294	5352	5452	5533	5595	5728	5818	5902	5880	5957	6079	6155	6252
8	1198	1342	1441	1613	1745	1883	2009	2158	2279	2397	2538	2652	2780	2886	3051	3194	3258	3404	3539	3671	3774	3905	4073	4167	4276	4368	4513	4570	4655	4800	4957	4983	5149	5268	5387	5458	5599	5597	5773	5827	5926	6044	6176	6337	6306	6463	6605	6696	6772
	Experimental data (average of the 3 replicates) were fitted to a pseudo-first-order expression to obtain the pseudo first order constants.
	pH	k(s-1)
	4	0.0023
	4.5	0.014
	5	0.01477
	5.5	0.01443
	6	0.0127
	6.5	0.01151
	7	0.00586
	7.5	0.00359
	8	0.00216
	Values were divided by the enzyme concentration to obtain the kcat/km values
	pH	kcat/km (µM-1 s-1)
	4	0.23
	4.5	1.4
	5	1.477
	5.5	1.443
	6	1.27
	6.5	1.151
	7	0.586
	7.5	0.359
	8	0.216
	Data was fitted with a 4 paramether logistic regression to calculate pKa (blue line). kcat/km value at pH 4 was discarded due to poor stability of the protein.
							Value	Standard Error	t-Value	Prob>|t|	Dependency
						pKa	6.79784	0.07464	91.0701	8.71563e-08	0.54431
	Measured Fluorescence in pH stability assay
Time [s]	0	3	6	9	12	15	18	21	24	27	30	33	36	39	42	45	48	51	54	57	60	63	66	69	72	75	78	81	84	87	90	93	96	99	102	105	108	111	114	117	120	123	126	129	132	135	138	141	144
3	312	309	315	309	325	316	290	299	292	307	300	297	304	305	295	302	296	298	301	302	312	315	299	307	298	312	298	304	294	315	314	300	303	302	310	305	305	319	311	311	305	308	312	313	316	315	336	307	303
3.5	243	245	250	241	243	240	246	256	241	251	250	242	260	233	242	244	249	244	244	241	234	240	235	248	239	243	262	251	253	263	247	255	253	247	241	245	255	239	237	249	244	247	251	256	256	264	250	224	253
4	311	320	322	323	336	333	337	345	342	365	365	367	376	390	384	373	395	393	405	420	419	422	434	439	436	432	448	454	455	458	456	483	483	485	502	489	507	523	514	533	527	547	543	547	557	562	552	596	590
4.5	677	704	723	757	755	852	861	884	895	918	934	1013	1001	1025	1069	1087	1114	1153	1158	1184	1204	1218	1243	1302	1274	1317	1372	1380	1393	1425	1419	1464	1479	1485	1500	1544	1534	1552	1580	1584	1592	1599	1649	1664	1677	1676	1697	1699	1713
5	681	712	768	775	828	842	861	907	917	943	1001	990	1038	1049	1079	1109	1139	1149	1174	1227	1243	1280	1266	1283	1313	1344	1349	1376	1391	1432	1471	1480	1485	1515	1548	1569	1596	1624	1625	1649	1633	1636	1654	1660	1716	1702	1696	1731	1750
5.5	724	777	850	848	880	917	945	966	983	1038	1089	1088	1105	1155	1185	1192	1235	1277	1261	1318	1349	1344	1391	1431	1424	1443	1478	1497	1516	1539	1565	1584	1618	1616	1663	1682	1688	1718	1731	1754	1768	1763	1767	1799	1808	1838	1836	1848	1866
6	799	794	833	890	901	931	977	1006	1023	1094	1108	1118	1174	1186	1236	1251	1239	1292	1313	1338	1334	1402	1355	1428	1450	1455	1480	1462	1512	1549	1575	1582	1622	1650	1683	1670	1699	1741	1710	1765	1762	1785	1809	1790	1849	1853	1851	1862	1903
6.5	831	870	885	927	968	992	1041	1081	1099	1136	1161	1205	1238	1272	1289	1339	1358	1373	1436	1431	1445	1493	1499	1523	1541	1618	1618	1652	1649	1689	1746	1748	1799	1807	1800	1888	1844	1886	1890	1929	1946	1966	1963	2025	2039	2027	2043	2081	2091
7	668	727	765	795	810	837	882	922	962	970	1012	1032	1084	1119	1122	1154	1190	1248	1260	1294	1347	1370	1400	1392	1459	1510	1480	1536	1566	1574	1587	1626	1612	1650	1714	1740	1765	1765	1813	1848	1871	1907	1920	1954	1971	1996	2040	2044	2081
7.5	553	590	635	645	673	706	739	776	831	870	895	946	988	1020	1064	1082	1109	1135	1185	1211	1232	1273	1288	1335	1367	1399	1452	1451	1478	1490	1561	1576	1589	1659	1683	1665	1692	1732	1783	1821	1842	2016	2152	2654	2885	3375	3864	4234	4585
8	621	656	685	697	759	802	816	873	891	922	959	993	1038	1065	1109	1155	1195	1219	1255	1294	1314	1366	1400	1403	1467	1495	1521	1547	1585	1599	1624	1637	1676	1712	1723	1733	1779	1800	1843	1846	1865	1881	1918	1948	1998	2040	2069	2090	2185
	Relative rates %
3	-1.79491
3.5	-0.618517
4	16.4978
4.5	83.8983
5	84.4633
5.5	91.8079
6	90.678
6.5	100
7	100
7.5	109.605
8	110.734
[truncated: 311 more columns]

## Sheet: Figure 1b
		Measured Fluorescence
	[4MU-Neu5Ac] Time[s]	0	6	12	18	24	30	36	42	48
Replicate 1	150	8757	9072	9458	9818	10322	10685	11100	11495	11866
	75	7111	7509	7880	8337	8597	9022	9372	9810	10155
	37.5	5939	6236	6684	6969	7374	7672	8054	8427	8754
	18.75	5114	5532	5862	6170	6555	6937	7230	7478	7857
	9.375	4128	4347	4623	4863	5134	5423	5586	5930	6110
	4.6875	3238	3421	3545	3769	4031	4168	4360	4516	4778
	2.34375	2160	2277	2362	2487	2585	2732	2852	2875	3097
	0	452	472	447	453	458	433	427	422	447
Replicate 2	150	8544	8950	9364	9651	10112	10477	10982	11402	11808
	75	7016	7349	7736	8130	8550	8893	9242	9586	10033
	37.5	6105	6342	6808	7172	7565	8035	8323	8680	9081
	18.75	4704	5119	5474	5745	6108	6288	6631	6955	7288
	9.375	3943	4211	4491	4832	5043	5337	5636	5912	6112
	4.6875	3153	3279	3529	3761	3962	4155	4242	4503	4652
	2.34375	2263	2334	2439	2608	2712	2867	2926	3048	3175
	0	456	461	439	451	466	437	468	438	445
Replicate 3	150	8420	8844	9208	9572	9975	10348	10725	11247	11565
	75	6701	7129	7563	7886	8301	8668	9003	9373	9750
	37.5	6077	6372	6786	7147	7465	7709	8228	8547	8925
	18.75	4813	5089	5474	5744	6099	6351	6785	7038	7258
	9.375	4076	4253	4529	4739	5045	5252	5622	5833	6123
	4.6875	3052	3294	3425	3646	3824	4026	4169	4367	4547
	2.34375	2150	2355	2396	2540	2606	2724	2873	3000	3115
	0	438	438	407	442	456	454	440	450	436
		Released 4MU in uM (Converted according to linear fit of the standards)
	[4MU-Neu5Ac] Time[s]	0	6	12	18	24	30	36	42	48
Replicate 1	150	5.1381	5.33398	5.57402	5.79789	6.1113	6.33703	6.5951	6.84073	7.07144
	75	4.11453	4.36203	4.59274	4.87692	5.0386	5.30289	5.52054	5.79291	6.00745
	37.5	3.38572	3.57041	3.849	4.02623	4.27808	4.46339	4.70094	4.93289	5.13624
	18.75	2.87269	3.13263	3.33784	3.52937	3.76878	4.00633	4.18853	4.34275	4.57843
	9.375	2.25955	2.39573	2.56737	2.71661	2.88513	3.06485	3.16621	3.38013	3.49206
	4.6875	1.7061	1.8199	1.89701	2.0363	2.19923	2.28442	2.40382	2.50083	2.66375
	2.34375	1.03574	1.1085	1.16136	1.23909	1.30003	1.39144	1.46607	1.48037	1.61842
	0	-0.026379	-0.0139419	-0.0294882	-0.0257571	-0.0226478	-0.0381941	-0.0419253	-0.0450345	-0.0294882
Replicate 2	150	5.00565	5.25812	5.51556	5.69404	5.98071	6.20769	6.52172	6.7829	7.03537
	75	4.05546	4.26253	4.50319	4.7482	5.00938	5.22267	5.4397	5.65362	5.93158
	37.5	3.48895	3.63633	3.92611	4.15247	4.39685	4.68912	4.86822	5.09022	5.33958
	18.75	2.61774	2.8758	3.09656	3.26508	3.49082	3.60275	3.81604	4.01752	4.2246
	9.375	2.14451	2.31116	2.48528	2.69733	2.82854	3.01137	3.1973	3.36893	3.4933
	4.6875	1.65324	1.7316	1.88706	2.03133	2.15632	2.27634	2.33044	2.49274	2.5854
	2.34375	1.09979	1.14395	1.20924	1.31433	1.37901	1.47539	1.51208	1.58795	1.66692
	0	-0.0238915	-0.0207823	-0.034463	-0.0270008	-0.017673	-0.0357067	-0.0164293	-0.0350849	-0.0307319
Replicate 3	150	4.92854	5.1922	5.41856	5.64491	5.89552	6.12747	6.36191	6.68651	6.88426
	75	3.85957	4.12573	4.39561	4.59647	4.85454	5.08276	5.29108	5.52116	5.7556
	37.5	3.47154	3.65498	3.91243	4.13692	4.33467	4.4864	4.80914	5.00751	5.24257
	18.75	2.68552	2.85715	3.09656	3.26446	3.48522	3.64193	3.91181	4.06914	4.20594
	9.375	2.22721	2.33728	2.50891	2.6395	2.82979	2.95851	3.1886	3.31981	3.50014
	4.6875	1.59044	1.74092	1.82239	1.95982	2.07051	2.19612	2.28504	2.40817	2.5201
	2.34375	1.02953	1.15701	1.1825	1.27205	1.31309	1.38647	1.47912	1.5581	1.62961
	0	-0.0350849	-0.0350849	-0.0543623	-0.0325975	-0.0238915	-0.0251353	-0.0338412	-0.0276227	-0.0363286
			Rate of catalysis between 0 - 48s (calculated by linear fit of the measured values)
		[4MU-Neu5Ac]	Replicate 1	Replicate 2	Replicate 3	Average
		150	0.04121	0.04228	0.04076	0.0414167
		75	0.03929	0.03896	0.03902	0.03909
		37.5	0.03675	0.0394	0.0369	0.0376833
		18.75	0.03509	0.0323	0.03257	0.03332
		9.375	0.02619	0.02863	0.02699	0.02727
		4.6875	0.01982	0.01984	0.01912	0.0195933
		2.34375	0.01169	0.01213	0.01198	0.0119333
		0	-0.000397294	-0.000119188	0.000183101	-0.000111127
								Value	Standard Error	t-Value	Prob>|t|	Dependency
							Vmax	0.04284	0.000383266	111.781	3.45584e-11	0.52571
							Km	5.57857	0.21385	26.0859	2.09344e-07	0.52571

## Sheet: Figure 1c
	Measured Fluorescence
[DANA] Time[s]	0	6	12	18	24	30	36	42	48
30	511	529	523	548	546	548	556	569	555
15	586	533	599	601	614	602	628	649	665
7.5	644	626	652	686	705	735	759	751	796
3.75	661	677	705	754	796	825	825	839	881
1.875	752	767	810	852	892	945	978	1023	1057
0.9375	798	834	891	937	1009	1042	1089	1092	1135
0	888	919	1053	1091	1158	1219	1258	1305	1357
30	505	517	513	517	524	542	535	549	567
15	565	553	579	606	610	591	636	633	667
7.5	593	625	638	655	660	676	735	719	772
3.75	686	688	741	769	785	827	817	887	886
1.875	728	808	840	894	913	965	1002	1023	1070
0.9375	799	859	944	988	1035	1086	1116	1148	1204
0	980	1036	1140	1180	1264	1322	1353	1395	1445
30	486	523	494	522	535	520	527	526	531
15	569	579	548	577	586	590	600	616	628
7.5	599	603	639	632	688	684	703	731	724
3.75	613	649	682	708	734	788	777	814	853
1.875	705	757	800	834	855	938	929	977	1011
0.9375	776	829	908	949	1033	1032	1092	1155	1184
0	896	957	1077	1094	1150	1215	1260	1314	1340
		Rate of catalysis between 0 - 48s (calculated by linear fit of the measured values)
	[DANA]	Replicate 1	Replicate 2	Replicate 3	Average
	30	0.000632067	0.000721115	0.000441749	0.00059831
	15	0.00126	0.0013	0.000810163	0.00112339
	7.5	0.00218	0.00212	0.00186	0.00205333
	3.75	0.00293	0.00281	0.00301	0.00291667
	1.875	0.00422	0.0042	0.00392	0.00411333
	0.9375	0.00458	0.00511	0.00534	0.00501
	0	0.00624	0.00612	0.00582	0.00606
	[DANA]	V0/Vi
	30	10.1285
	15	5.3944
	7.5	2.9513
	3.75	2.07771
	1.875	1.47326
	0.9375	1.20958
	0	1

## Sheet: Figure 1d
	DSF raw data
	Segment	Ramp/Plateau	Ramp/Plateau #	Well	Dye	Cycle #	Fluorescence	Temperature
	1	P	1	1	SypO2	1	4620	25			[EnvSia156] µM	Type	Tm	R2	Min T	Max T	Min F	Max F
	1	P	1	1	SypO2	1	4600	25		pH 5.5	12.5	Assay	72.27	0.999195	64.9	78	3998	24100
	1	P	1	1	SypO2	1	4603	25			25	Assay	72.3694	0.997802	64.9	78	4028	25094
	1	P	1	1	SypO2	2	4589	25.6			50	Assay	72.2522	0.996666	66	76.9	3614	19487
	1	P	1	1	SypO2	2	4583	25.6			100	Assay	72.0053	0.993783	65.7	76.7	3448	17488
	1	P	1	1	SypO2	2	4597	25.6		pH 7.5	12.5	Assay	73.1455	0.993245	66.7	76.7	3674	22167
	1	P	1	1	SypO2	3	4566	26.8			25	Assay	73.1601	0.998123	66.7	76.7	3287	19312
	1	P	1	1	SypO2	3	4573	26.8			50	Assay	73.3012	0.99864	66.7	76.9	3258	18693
	1	P	1	1	SypO2	3	4558	26.8			100	Assay	73.4255	0.998767	66.7	76.9	2991	15558
	1	P	1	1	SypO2	4	4576	28
	1	P	1	1	SypO2	4	4574	27.8
	1	P	1	1	SypO2	4	4582	27.8
	1	P	1	1	SypO2	5	4582	28.8
	1	P	1	1	SypO2	5	4586	28.8
	1	P	1	1	SypO2	5	4597	28.8
	1	P	1	1	SypO2	6	4600	30
	1	P	1	1	SypO2	6	4576	29.8
	1	P	1	1	SypO2	6	4583	29.8
	1	P	1	1	SypO2	7	4589	30.8
	1	P	1	1	SypO2	7	4601	30.8
	1	P	1	1	SypO2	7	4585	30.8
	1	P	1	1	SypO2	8	4595	31.8
	1	P	1	1	SypO2	8	4604	31.8
	1	P	1	1	SypO2	8	4608	31.8
	1	P	1	1	SypO2	9	4598	32.7
	1	P	1	1	SypO2	9	4608	32.8
	1	P	1	1	SypO2	9	4597	32.8
	1	P	1	1	SypO2	10	4606	33.8
	1	P	1	1	SypO2	10	4595	33.8
	1	P	1	1	SypO2	10	4592	33.8
	1	P	1	1	SypO2	11	4589	34.7
	1	P	1	1	SypO2	11	4617	34.7
	1	P	1	1	SypO2	11	4609	34.8
	1	P	1	1	SypO2	12	4606	35.8
	1	P	1	1	SypO2	12	4584	35.8
	1	P	1	1	SypO2	12	4606	35.8
	1	P	1	1	SypO2	13	4619	36.7
	1	P	1	1	SypO2	13	4606	36.7
	1	P	1	1	SypO2	13	4586	36.8
	1	P	1	1	SypO2	14	4603	37.8
	1	P	1	1	SypO2	14	4608	37.8
	1	P	1	1	SypO2	14	4615	37.7
	1	P	1	1	SypO2	15	4605	38.8
	1	P	1	1	SypO2	15	4624	38.8
	1	P	1	1	SypO2	15	4604	38.7
	1	P	1	1	SypO2	16	4589	39.8
	1	P	1	1	SypO2	16	4600	39.8
	1	P	1	1	SypO2	16	4585	39.7
	1	P	1	1	SypO2	17	4597	40.8
	1	P	1	1	SypO2	17	4572	40.8
	1	P	1	1	SypO2	17	4578	40.8
	1	P	1	1	SypO2	18	4562	41.7
	1	P	1	1	SypO2	18	4605	41.7
	1	P	1	1	SypO2	18	4579	41.7
	1	P	1	1	SypO2	19	4579	42.7
	1	P	1	1	SypO2	19	4566	42.7
	1	P	1	1	SypO2	19	4556	42.7
	1	P	1	1	SypO2	20	4561	43.8
	1	P	1	1	SypO2	20	4551	43.8
	1	P	1	1	SypO2	20	4568	43.8
	1	P	1	1	SypO2	21	4560	44.8
	1	P	1	1	SypO2	21	4559	44.8
	1	P	1	1	SypO2	21	4554	44.8
	1	P	1	1	SypO2	22	4522	45.7
	1	P	1	1	SypO2	22	4532	45.7
	1	P	1	1	SypO2	22	4531	45.7
	1	P	1	1	SypO2	23	4511	46.8
	1	P	1	1	SypO2	23	4520	46.8
	1	P	1	1	SypO2	23	4528	46.7
	1	P	1	1	SypO2	24	4511	47.7
	1	P	1	1	SypO2	24	4508	47.7
	1	P	1	1	SypO2	24	4511	47.7
	1	P	1	1	SypO2	25	4490	48.7
	1	P	1	1	SypO2	25	4480	48.8
	1	P	1	1	SypO2	25	4487	48.8
	1	P	1	1	SypO2	26	4459	49.7
	1	P	1	1	SypO2	26	4477	49.8
	1	P	1	1	SypO2	26	4479	49.8
	1	P	1	1	SypO2	27	4438	50.7
	1	P	1	1	SypO2	27	4444	50.8
	1	P	1	1	SypO2	27	4439	50.7
	1	P	1	1	SypO2	28	4428	51.8
	1	P	1	1	SypO2	28	4430	51.7
	1	P	1	1	SypO2	28	4426	51.7
	1	P	1	1	SypO2	29	4400	52.7
	1	P	1	1	SypO2	29	4411	52.8
	1	P	1	1	SypO2	29	4403	52.8
	1	P	1	1	SypO2	30	4377	53.8
	1	P	1	1	SypO2	30	4371	54
	1	P	1	1	SypO2	30	4375	54
	1	P	1	1	SypO2	31	4317	54.7
	1	P	1	1	SypO2	31	4335	55
	1	P	1	1	SypO2	31	4340	54.8
	1	P	1	1	SypO2	32	4291	55.7
	1	P	1	1	SypO2	32	4312	55.8
	1	P	1	1	SypO2	32	4312	55.8
	1	P	1	1	SypO2	33	4260	56.8
	1	P	1	1	SypO2	33	4243	57
	1	P	1	1	SypO2	33	4254	57
	1	P	1	1	SypO2	34	4207	57.7
	1	P	1	1	SypO2	34	4223	57.8
	1	P	1	1	SypO2	34	4211	58
	1	P	1	1	SypO2	35	4163	58.7
	1	P	1	1	SypO2	35	4178	59
	1	P	1	1	SypO2	35	4177	58.8
	1	P	1	1	SypO2	36	4147	59.7
	1	P	1	1	SypO2	36	4131	59.8
	1	P	1	1	SypO2	36	4137	59.8
	1	P	1	1	SypO2	37	4096	60.7
	1	P	1	1	SypO2	37	4079	61
	1	P	1	1	SypO2	37	4090	61
	1	P	1	1	SypO2	38	4064	61.7
	1	P	1	1	SypO2	38	4047	61.8
	1	P	1	1	SypO2	38	4053	61.8
	1	P	1	1	SypO2	39	4038	62.7
	1	P	1	1	SypO2	39	4022	62.8
	1	P	1	1	SypO2	39	4035	62.7
	1	P	1	1	SypO2	40	4031	63.7
	1	P	1	1	SypO2	40	4020	64
	1	P	1	1	SypO2	40	4016	64
	1	P	1	1	SypO2	41	4000	64.7
	1	P	1	1	SypO2	41	4006	64.9
	1	P	1	1	SypO2	41	3998	64.9
	1	P	1	1	SypO2	42	4028	65.7
	1	P	1	1	SypO2	42	4034	65.9
	1	P	1	1	SypO2	42	4036	66
	1	P	1	1	SypO2	43	4116	66.7
	1	P	1	1	SypO2	43	4139	66.9
	1	P	1	1	SypO2	43	4164	67
	1	P	1	1	SypO2	44	4370	67.7
	1	P	1	1	SypO2	44	4408	67.9
	1	P	1	1	SypO2	44	4468	68
	1	P	1	1	SypO2	45	4907	68.7
	1	P	1	1	SypO2	45	5030	69
	1	P	1	1	SypO2	45	5149	69
	1	P	1	1	SypO2	46	6212	69.7
	1	P	1	1	SypO2	46	6479	69.9
	1	P	1	1	SypO2	46	6730	70
	1	P	1	1	SypO2	47	8655	70.7
	1	P	1	1	SypO2	47	9097	70.7
	1	P	1	1	SypO2	47	9479	71
	1	P	1	1	SypO2	48	12087	71.7
	1	P	1	1	SypO2	48	12529	72
	1	P	1	1	SypO2	48	13060	72
	1	P	1	1	SypO2	49	15750	72.7
	1	P	1	1	SypO2	49	16220	72.9
	1	P	1	1	SypO2	49	16691	72.9
	1	P	1	1	SypO2	50	18962	73.7
	1	P	1	1	SypO2	50	19354	73.9
	1	P	1	1	SypO2	50	19761	74
	1	P	1	1	SypO2	51	21425	74.7
	1	P	1	1	SypO2	51	21677	74.7
	1	P	1	1	SypO2	51	22070	74.9
	1	P	1	1	SypO2	52	22898	75.5
	1	P	1	1	SypO2	52	23105	75.7
	1	P	1	1	SypO2	52	23175	75.9
	1	P	1	1	SypO2	53	23805	77
	1	P	1	1	SypO2	53	23952	77
	1	P	1	1	SypO2	53	24000	76.9
	1	P	1	1	SypO2	54	24019	77.7
	1	P	1	1	SypO2	54	24045	78
	1	P	1	1	SypO2	54	24100	78
	1	P	1	1	SypO2	55	23880	79
	1	P	1	1	SypO2	55	23817	79
	1	P	1	1	SypO2	55	23821	79
	1	P	1	1	SypO2	56	23331	80
	1	P	1	1	SypO2	56	23356	80
	1	P	1	1	SypO2	56	23334	79.9
	1	P	1	1	SypO2	57	22764	81
	1	P	1	1	SypO2	57	22789	81
	1	P	1	1	SypO2	57	22788	80.9
	1	P	1	1	SypO2	58	22222	81.7
	1	P	1	1	SypO2	58	22017	81.9
	1	P	1	1	SypO2	58	22148	82
	1	P	1	1	SypO2	59	21745	83
	1	P	1	1	SypO2	59	21665	83
	1	P	1	1	SypO2	59	21620	82.9
	1	P	1	1	SypO2	60	21078	83.5
	1	P	1	1	SypO2	60	21017	83.9
	1	P	1	1	SypO2	60	20957	84
	1	P	1	1	SypO2	61	20552	84.9
	1	P	1	1	SypO2	61	20513	84.9
	1	P	1	1	SypO2	61	20410	84.9
	1	P	1	1	SypO2	62	19893	86
	1	P	1	1	SypO2	62	19794	85.9
	1	P	1	1	SypO2	62	19836	85.9
	1	P	1	1	SypO2	63	19342	86.7
	1	P	1	1	SypO2	63	19331	86.7
	1	P	1	1	SypO2	63	19323	86.9
	1	P	1	1	SypO2	64	18778	88
	1	P	1	1	SypO2	64	18700	88
	1	P	1	1	SypO2	64	18717	87.9
	1	P	1	1	SypO2	65	18135	89
	1	P	1	1	SypO2	65	18207	88.9
	1	P	1	1	SypO2	65	18160	88.7
	1	P	1	1	SypO2	66	17627	89.9
	1	P	1	1	SypO2	66	17601	89.9
	1	P	1	1	SypO2	66	17646	89.9
	1	P	1	1	SypO2	67	17053	90.7
	1	P	1	1	SypO2	67	17033	90.9
	1	P	1	1	SypO2	67	17037	90.9
	1	P	1	1	SypO2	68	16587	91.9
	1	P	1	1	SypO2	68	16653	91.9
	1	P	1	1	SypO2	68	16624	91.9
	1	P	1	1	SypO2	69	16045	92.7
	1	P	1	1	SypO2	69	16007	93
	1	P	1	1	SypO2	69	16050	92.9
	1	P	1	1	SypO2	70	15534	93.7
	1	P	1	1	SypO2	70	15520	93.7
	1	P	1	1	SypO2	70	15524	93.9
	1	P	1	1	SypO2	71	14985	94.7
	1	P	1	1	SypO2	71	14984	94.7
	1	P	1	1	SypO2	71	14981	94.7
	1	P	1	13	SypO2	1	4519	25
	1	P	1	13	SypO2	1	4522	25
	1	P	1	13	SypO2	1	4509	25
	1	P	1	13	SypO2	2	4521	25.6
	1	P	1	13	SypO2	2	4508	25.6
	1	P	1	13	SypO2	2	4511	25.6
	1	P	1	13	SypO2	3	4489	26.8
	1	P	1	13	SypO2	3	4495	26.8
	1	P	1	13	SypO2	3	4489	26.8
	1	P	1	13	SypO2	4	4498	27.8
	1	P	1	13	SypO2	4	4479	27.8
	1	P	1	13	SypO2	4	4508	28
	1	P	1	13	SypO2	5	4489	28.8
	1	P	1	13	SypO2	5	4492	28.8
	1	P	1	13	SypO2	5	4485	28.8
	1	P	1	13	SypO2	6	4502	30
	1	P	1	13	SypO2	6	4518	29.8
	1	P	1	13	SypO2	6	4505	29.8
	1	P	1	13	SypO2	7	4497	30.8
	1	P	1	13	SypO2	7	4512	30.8
	1	P	1	13	SypO2	7	4480	30.8
	1	P	1	13	SypO2	8	4508	32
	1	P	1	13	SypO2	8	4506	31.8
	1	P	1	13	SypO2	8	4494	31.8
	1	P	1	13	SypO2	9	4495	32.8
	1	P	1	13	SypO2	9	4517	32.8
	1	P	1	13	SypO2	9	4512	32.8
	1	P	1	13	SypO2	10	4505	33.8
	1	P	1	13	SypO2	10	4520	33.8
	1	P	1	13	SypO2	10	4503	33.8
	1	P	1	13	SypO2	11	4509	34.7
	1	P	1	13	SypO2	11	4518	34.7
	1	P	1	13	SypO2	11	4517	34.8
	1	P	1	13	SypO2	12	4517	35.8
	1	P	1	13	SypO2	12	4521	35.7
	1	P	1	13	SypO2	12	4517	35.7
	1	P	1	13	SypO2	13	4534	36.7
	1	P	1	13	SypO2	13	4529	36.7
	1	P	1	13	SypO2	13	4505	36.7
	1	P	1	13	SypO2	14	4503	38
	1	P	1	13	SypO2	14	4517	37.8
	1	P	1	13	SypO2	14	4507	37.7
	1	P	1	13	SypO2	15	4509	38.8
	1	P	1	13	SypO2	15	4514	38.7
	1	P	1	13	SypO2	15	4519	38.7
	1	P	1	13	SypO2	16	4504	39.7
	1	P	1	13	SypO2	16	4502	39.7
	1	P	1	13	SypO2	16	4501	39.7
	1	P	1	13	SypO2	17	4494	41
	1	P	1	13	SypO2	17	4473	40.8
	1	P	1	13	SypO2	17	4498	40.7
	1	P	1	13	SypO2	18	4493	41.7
	1	P	1	13	SypO2	18	4467	41.7
	1	P	1	13	SypO2	18	4475	41.7
	1	P	1	13	SypO2	19	4480	42.7
	1	P	1	13	SypO2	19	4460	42.7
	1	P	1	13	SypO2	19	4473	42.7
	1	P	1	13	SypO2	20	4469	44
	1	P	1	13	SypO2	20	4478	43.8
	1	P	1	13	SypO2	20	4465	43.7
	1	P	1	13	SypO2	21	4446	45
	1	P	1	13	SypO2	21	4439	45
	1	P	1	13	SypO2	21	4462	44.7
	1	P	1	13	SypO2	22	4432	45.7
	1	P	1	13	SypO2	22	4430	45.7
	1	P	1	13	SypO2	22	4432	45.7
	1	P	1	13	SypO2	23	4381	47
	1	P	1	13	SypO2	23	4416	46.8
	1	P	1	13	SypO2	23	4433	46.7
	1	P	1	13	SypO2	24	4393	47.8
	1	P	1	13	SypO2	24	4398	47.7
	1	P	1	13	SypO2	24	4410	47.7
	1	P	1	13	SypO2	25	4369	49
	1	P	1	13	SypO2	25	4404	48.8
	1	P	1	13	SypO2	25	4374	48.7
	1	P	1	13	SypO2	26	4370	49.8
	1	P	1	13	SypO2	26	4355	49.8
	1	P	1	13	SypO2	26	4356	49.8
	1	P	1	13	SypO2	27	4322	50.8
	1	P	1	13	SypO2	27	4330	50.7
	1	P	1	13	SypO2	27	4336	50.7
	1	P	1	13	SypO2	28	4306	51.8
	1	P	1	13	SypO2	28	4304	51.8
	1	P	1	13	SypO2	28	4302	51.8
	1	P	1	13	SypO2	29	4287	53
	1	P	1	13	SypO2	29	4283	52.8
	1	P	1	13	SypO2	29	4287	52.7
	1	P	1	13	SypO2	30	4245	54.2
	1	P	1	13	SypO2	30	4247	54
	1	P	1	13	SypO2	30	4264	53.7
	1	P	1	13	SypO2	31	4206	55
	1	P	1	13	SypO2	31	4209	55
	1	P	1	13	SypO2	31	4222	54.7
	1	P	1	13	SypO2	32	4177	56
	1	P	1	13	SypO2	32	4185	55.8
	1	P	1	13	SypO2	32	4191	55.7
	1	P	1	13	SypO2	33	4139	57.2
	1	P	1	13	SypO2	33	4152	57.1
	1	P	1	13	SypO2	33	4152	56.8
	1	P	1	13	SypO2	34	4121	58
	1	P	1	13	SypO2	34	4125	58
	1	P	1	13	SypO2	34	4138	57.8
	1	P	1	13	SypO2	35	4114	59.1
	1	P	1	13	SypO2	35	4115	59
	1	P	1	13	SypO2	35	4110	58.7
	1	P	1	13	SypO2	36	4103	60
	1	P	1	13	SypO2	36	4092	59.8
	1	P	1	13	SypO2	36	4085	59.7
	1	P	1	13	SypO2	37	4077	61.2
	1	P	1	13	SypO2	37	4092	61
	1	P	1	13	SypO2	37	4091	60.7
	1	P	1	13	SypO2	38	4078	61.8
	1	P	1	13	SypO2	38	4072	62
	1	P	1	13	SypO2	38	4064	61.7
	1	P	1	13	SypO2	39	4080	63
	1	P	1	13	SypO2	39	4058	62.8
	1	P	1	13	SypO2	39	4063	62.7
	1	P	1	13	SypO2	40	4068	64
	1	P	1	13	SypO2	40	4049	64
	1	P	1	13	SypO2	40	4044	63.8
	1	P	1	13	SypO2	41	4049	65
	1	P	1	13	SypO2	41	4028	64.9
	1	P	1	13	SypO2	41	4033	64.7
	1	P	1	13	SypO2	42	4039	66
	1	P	1	13	SypO2	42	4047	66
	1	P	1	13	SypO2	42	4062	65.9
	1	P	1	13	SypO2	43	4119	67
	1	P	1	13	SypO2	43	4110	67
	1	P	1	13	SypO2	43	4138	66.7
	1	P	1	13	SypO2	44	4308	68
	1	P	1	13	SypO2	44	4347	68
	1	P	1	13	SypO2	44	4392	67.9
	1	P	1	13	SypO2	45	4816	69
	1	P	1	13	SypO2	45	4930	69
	1	P	1	13	SypO2	45	5031	68.9
	1	P	1	13	SypO2	46	6087	70
	1	P	1	13	SypO2	46	6387	70
	1	P	1	13	SypO2	46	6636	69.9
	1	P	1	13	SypO2	47	8773	70.9
	1	P	1	13	SypO2	47	9244	71
	1	P	1	13	SypO2	47	9682	70.9
	1	P	1	13	SypO2	48	12569	72.2
	1	P	1	13	SypO2	48	13197	72.2
	1	P	1	13	SypO2	48	13737	72
	1	P	1	13	SypO2	49	16671	72.9
	1	P	1	13	SypO2	49	17324	73
	1	P	1	13	SypO2	49	17821	72.9
	1	P	1	13	SypO2	50	20375	74
	1	P	1	13	SypO2	50	20737	74
	1	P	1	13	SypO2	50	21212	74
	1	P	1	13	SypO2	51	22671	74.9
	1	P	1	13	SypO2	51	23124	75
	1	P	1	13	SypO2	51	23410	74.9
	1	P	1	13	SypO2	52	24160	75.7
	1	P	1	13	SypO2	52	24289	75.9
	1	P	1	13	SypO2	52	24368	75.9
	1	P	1	13	SypO2	53	25074	77
	1	P	1	13	SypO2	53	25001	76.9
	1	P	1	13	SypO2	53	25037	76.7
	1	P	1	13	SypO2	54	24870	78.2
	1	P	1	13	SypO2	54	24992	78
	1	P	1	13	SypO2	54	25094	78
	1	P	1	13	SypO2	55	24568	79
	1	P	1	13	SypO2	55	24538	79
	1	P	1	13	SypO2	55	24346	78.7
	1	P	1	13	SypO2	56	23888	80.2
	1	P	1	13	SypO2	56	23946	79.9
	1	P	1	13	SypO2	56	23993	79.7
	1	P	1	13	SypO2	57	23484	81
	1	P	1	13	SypO2	57	23528	80.9
	1	P	1	13	SypO2	57	23317	80.7
	1	P	1	13	SypO2	58	22867	82
	1	P	1	13	SypO2	58	22771	82
	1	P	1	13	SypO2	58	22791	82
	1	P	1	13	SypO2	59	22251	83
	1	P	1	13	SypO2	59	22275	82.9
	1	P	1	13	SypO2	59	22107	82.7
	1	P	1	13	SypO2	60	21568	84
	1	P	1	13	SypO2	60	21439	84
	1	P	1	13	SypO2	60	21608	84
	1	P	1	13	SypO2	61	21137	85
	1	P	1	13	SypO2	61	21202	84.9
	1	P	1	13	SypO2	61	20979	84.7
	1	P	1	13	SypO2	62	20488	86
	1	P	1	13	SypO2	62	20477	85.9
	1	P	1	13	SypO2	62	20399	85.7
	1	P	1	13	SypO2	63	19872	86.9
	1	P	1	13	SypO2	63	19822	86.9
	1	P	1	13	SypO2	63	19765	86.9
	1	P	1	13	SypO2	64	19338	88
	1	P	1	13	SypO2	64	19269	87.9
	1	P	1	13	SypO2	64	19080	87.7
	1	P	1	13	SypO2	65	18754	89
	1	P	1	13	SypO2	65	18618	88.9
	1	P	1	13	SypO2	65	18576	88.7
	1	P	1	13	SypO2	66	18127	90
	1	P	1	13	SypO2	66	18159	89.9
	1	P	1	13	SypO2	66	17961	89.7
	1	P	1	13	SypO2	67	17512	91
	1	P	1	13	SypO2	67	17523	91
	1	P	1	13	SypO2	67	17514	90.7
	1	P	1	13	SypO2	68	16989	92
	1	P	1	13	SypO2	68	16954	91.9
	1	P	1	13	SypO2	68	16814	91.9
	1	P	1	13	SypO2	69	16352	93
	1	P	1	13	SypO2	69	16396	93
	1	P	1	13	SypO2	69	16392	92.7
	1	P	1	13	SypO2	70	15833	94
	1	P	1	13	SypO2	70	15890	94
	1	P	1	13	SypO2	70	15774	94
	1	P	1	13	SypO2	71	15376	94.7
	1	P	1	13	SypO2	71	15340	94.9
	1	P	1	13	SypO2	71	15322	94.9
	1	P	1	25	SypO2	1	3740	24.8
	1	P	1	25	SypO2	1	3732	25
	1	P	1	25	SypO2	1	3714	25
	1	P	1	25	SypO2	2	3728	25.6
	1	P	1	25	SypO2	2	3730	25.6
	1	P	1	25	SypO2	2	3721	25.6
	1	P	1	25	SypO2	3	3720	26.8
	1	P	1	25	SypO2	3	3710	26.8
	1	P	1	25	SypO2	3	3719	26.8
	1	P	1	25	SypO2	4	3723	27.8
	1	P	1	25	SypO2	4	3723	27.8
	1	P	1	25	SypO2	4	3712	27.8
	1	P	1	25	SypO2	5	3733	28.8
	1	P	1	25	SypO2	5	3729	28.8
	1	P	1	25	SypO2	5	3732	28.8
	1	P	1	25	SypO2	6	3758	29.8
	1	P	1	25	SypO2	6	3736	29.8
	1	P	1	25	SypO2	6	3743	29.8
	1	P	1	25	SypO2	7	3751	30.8
	1	P	1	25	SypO2	7	3754	30.8
	1	P	1	25	SypO2	7	3730	30.8
	1	P	1	25	SypO2	8	3751	32
	1	P	1	25	SypO2	8	3758	31.8
	1	P	1	25	SypO2	8	3766	31.8
	1	P	1	25	SypO2	9	3765	32.8
	1	P	1	25	SypO2	9	3763	32.8
	1	P	1	25	SypO2	9	3764	32.7
	1	P	1	25	SypO2	10	3763	34
	1	P	1	25	SypO2	10	3762	33.8
	1	P	1	25	SypO2	10	3756	33.8
	1	P	1	25	SypO2	11	3779	34.7
	1	P	1	25	SypO2	11	3768	34.7
	1	P	1	25	SypO2	11	3759	34.8
	1	P	1	25	SypO2	12	3775	35.7
	1	P	1	25	SypO2	12	3779	35.8
	1	P	1	25	SypO2	12	3778	35.7
	1	P	1	25	SypO2	13	3773	36.7
	1	P	1	25	SypO2	13	3769	36.7
	1	P	1	25	SypO2	13	3775	36.7
	1	P	1	25	SypO2	14	3791	37.8
	1	P	1	25	SypO2	14	3799	37.7
	1	P	1	25	SypO2	14	3804	37.7
	1	P	1	25	SypO2	15	3777	38.8
	1	P	1	25	SypO2	15	3807	38.7
	1	P	1	25	SypO2	15	3788	38.7
	1	P	1	25	SypO2	16	3789	39.7
	1	P	1	25	SypO2	16	3788	39.7
	1	P	1	25	SypO2	16	3786	39.7
	1	P	1	25	SypO2	17	3767	41
	1	P	1	25	SypO2	17	3800	40.8
	1	P	1	25	SypO2	17	3794	40.7
	1	P	1	25	SypO2	18	3781	41.7
	1	P	1	25	SypO2	18	3792	41.7
	1	P	1	25	SypO2	18	3794	41.7
	1	P	1	25	SypO2	19	3790	42.7
	1	P	1	25	SypO2	19	3803	42.7
	1	P	1	25	SypO2	19	3794	42.7
	1	P	1	25	SypO2	20	3794	44
	1	P	1	25	SypO2	20	3802	43.8
	1	P	1	25	SypO2	20	3792	43.7
	1	P	1	25	SypO2	21	3796	45
	1	P	1	25	SypO2	21	3794	44.8
	1	P	1	25	SypO2	21	3806	44.7
	1	P	1	25	SypO2	22	3784	45.7
	1	P	1	25	SypO2	22	3792	45.7
	1	P	1	25	SypO2	22	3793	45.7
	1	P	1	25	SypO2	23	3787	47
	1	P	1	25	SypO2	23	3806	46.8
	1	P	1	25	SypO2	23	3791	46.7
	1	P	1	25	SypO2	24	3790	47.8
	1	P	1	25	SypO2	24	3799	47.7
	1	P	1	25	SypO2	24	3809	47.7
	1	P	1	25	SypO2	25	3780	49
	1	P	1	25	SypO2	25	3796	48.8
	1	P	1	25	SypO2	25	3801	48.7
	1	P	1	25	SypO2	26	3789	49.8
	1	P	1	25	SypO2	26	3791	49.8
	1	P	1	25	SypO2	26	3782	49.7
	1	P	1	25	SypO2	27	3773	50.8
	1	P	1	25	SypO2	27	3776	50.7
	1	P	1	25	SypO2	27	3792	50.7
	1	P	1	25	SypO2	28	3776	51.8
	1	P	1	25	SypO2	28	3773	51.8
	1	P	1	25	SypO2	28	3773	51.8
	1	P	1	25	SypO2	29	3759	53
	1	P	1	25	SypO2	29	3763	52.8
	1	P	1	25	SypO2	29	3762	52.7
	1	P	1	25	SypO2	30	3735	54.2
	1	P	1	25	SypO2	30	3759	54
	1	P	1	25	SypO2	30	3760	53.7
	1	P	1	25	SypO2	31	3732	55
	1	P	1	25	SypO2	31	3744	54.8
	1	P	1	25	SypO2	31	3744	54.7
	1	P	1	25	SypO2	32	3750	56
	1	P	1	25	SypO2	32	3748	55.8
	1	P	1	25	SypO2	32	3726	55.7
	1	P	1	25	SypO2	33	3737	57.2
	1	P	1	25	SypO2	33	3743	57.1
	1	P	1	25	SypO2	33	3740	56.7
	1	P	1	25	SypO2	34	3727	58
	1	P	1	25	SypO2	34	3732	58
	1	P	1	25	SypO2	34	3735	57.8
	1	P	1	25	SypO2	35	3740	59.1
	1	P	1	25	SypO2	35	3752	58.8
	1	P	1	25	SypO2	35	3745	58.7
	1	P	1	25	SypO2	36	3738	60
	1	P	1	25	SypO2	36	3737	59.8
	1	P	1	25	SypO2	36	3745	59.7
	1	P	1	25	SypO2	37	3718	61.2
	1	P	1	25	SypO2	37	3737	61
	1	P	1	25	SypO2	37	3724	60.7
	1	P	1	25	SypO2	38	3718	62
	1	P	1	25	SypO2	38	3716	62
	1	P	1	25	SypO2	38	3718	61.7
	1	P	1	25	SypO2	39	3695	63
	1	P	1	25	SypO2	39	3699	62.7
	1	P	1	25	SypO2	39	3695	62.7
	1	P	1	25	SypO2	40	3683	64
	1	P	1	25	SypO2	40	3681	64
	1	P	1	25	SypO2	40	3672	63.7
	1	P	1	25	SypO2	41	3654	65
	1	P	1	25	SypO2	41	3648	64.9
	1	P	1	25	SypO2	41	3655	64.7
	1	P	1	25	SypO2	42	3625	66
	1	P	1	25	SypO2	42	3614	66
	1	P	1	25	SypO2	42	3638	65.7
	1	P	1	25	SypO2	43	3646	67
	1	P	1	25	SypO2	43	3661	67
	1	P	1	25	SypO2	43	3665	66.7
	1	P	1	25	SypO2	44	3742	68
	1	P	1	25	SypO2	44	3784	68
	1	P	1	25	SypO2	44	3803	67.7
	1	P	1	25	SypO2	45	4078	69
	1	P	1	25	SypO2	45	4160	69
	1	P	1	25	SypO2	45	4222	68.7
	1	P	1	25	SypO2	46	4941	70
	1	P	1	25	SypO2	46	5142	70
	1	P	1	25	SypO2	46	5324	69.9
	1	P	1	25	SypO2	47	7024	70.9
	1	P	1	25	SypO2	47	7372	71
	1	P	1	25	SypO2	47	7707	70.9
	1	P	1	25	SypO2	48	10112	72.2
	1	P	1	25	SypO2	48	10660	72
	1	P	1	25	SypO2	48	11073	71.9
	1	P	1	25	SypO2	49	13660	73
	1	P	1	25	SypO2	49	14120	72.9
	1	P	1	25	SypO2	49	14472	72.9
	1	P	1	25	SypO2	50	16470	74
	1	P	1	25	SypO2	50	16899	74
	1	P	1	25	SypO2	50	17056	73.9
	1	P	1	25	SypO2	51	18197	74.9
	1	P	1	25	SypO2	51	18444	75
	1	P	1	25	SypO2	51	18670	74.9
	1	P	1	25	SypO2	52	19111	75.7
	1	P	1	25	SypO2	52	19219	75.9
	1	P	1	25	SypO2	52	19438	75.9
	1	P	1	25	SypO2	53	19472	77
	1	P	1	25	SypO2	53	19487	76.9
	1	P	1	25	SypO2	53	19443	76.7
	1	P	1	25	SypO2	54	19201	78.2
	1	P	1	25	SypO2	54	19315	78
	1	P	1	25	SypO2	54	19344	77.9
	1	P	1	25	SypO2	55	18995	79
	1	P	1	25	SypO2	55	18877	78.9
	1	P	1	25	SypO2	55	18813	78.7
	1	P	1	25	SypO2	56	18602	80
	1	P	1	25	SypO2	56	18566	79.7
	1	P	1	25	SypO2	56	18408	79.7
	1	P	1	25	SypO2	57	18086	81
	1	P	1	25	SypO2	57	18046	80.7
	1	P	1	25	SypO2	57	18020	80.7
	1	P	1	25	SypO2	58	17610	82.2
	1	P	1	25	SypO2	58	17563	82
	1	P	1	25	SypO2	58	17572	81.7
	1	P	1	25	SypO2	59	17243	83
	1	P	1	25	SypO2	59	17069	82.7
	1	P	1	25	SypO2	59	17088	82.7
	1	P	1	25	SypO2	60	16630	84.2
	1	P	1	25	SypO2	60	16715	84.2
	1	P	1	25	SypO2	60	16700	84
	1	P	1	25	SypO2	61	16347	85
	1	P	1	25	SypO2	61	16159	84.9
	1	P	1	25	SypO2	61	16119	84.7
	1	P	1	25	SypO2	62	15853	86
	1	P	1	25	SypO2	62	15841	85.9
	1	P	1	25	SypO2	62	15765	85.7
	1	P	1	25	SypO2	63	15382	87
	1	P	1	25	SypO2	63	15390	86.9
	1	P	1	25	SypO2	63	15341	86.7
	1	P	1	25	SypO2	64	14999	88
	1	P	1	25	SypO2	64	14956	87.9
	1	P	1	25	SypO2	64	14861	87.7
	1	P	1	25	SypO2	65	14610	89
	1	P	1	25	SypO2	65	14632	88.9
	1	P	1	25	SypO2	65	14495	88.7
	1	P	1	25	SypO2	66	14093	90
	1	P	1	25	SypO2	66	14174	89.9
	1	P	1	25	SypO2	66	14137	89.7
	1	P	1	25	SypO2	67	13739	91
	1	P	1	25	SypO2	67	13724	91
	1	P	1	25	SypO2	67	13716	90.7
	1	P	1	25	SypO2	68	13411	92
	1	P	1	25	SypO2	68	13345	91.9
	1	P	1	25	SypO2	68	13243	91.7
	1	P	1	25	SypO2	69	12928	93
	1	P	1	25	SypO2	69	12986	93
	1	P	1	25	SypO2	69	12930	92.7
	1	P	1	25	SypO2	70	12648	94
	1	P	1	25	SypO2	70	12588	94
	1	P	1	25	SypO2	70	12481	94
	1	P	1	25	SypO2	71	12245	94.7
	1	P	1	25	SypO2	71	12192	94.9
	1	P	1	25	SypO2	71	12190	94.9
	1	P	1	37	SypO2	1	3595	25
	1	P	1	37	SypO2	1	3601	25
	1	P	1	37	SypO2	1	3591	25
	1	P	1	37	SypO2	2	3584	25.6
	1	P	1	37	SypO2	2	3597	25.6
	1	P	1	37	SypO2	2	3584	25.6
	1	P	1	37	SypO2	3	3592	26.8
	1	P	1	37	SypO2	3	3582	26.8
	1	P	1	37	SypO2	3	3581	26.8
	1	P	1	37	SypO2	4	3583	28
	1	P	1	37	SypO2	4	3598	28
	1	P	1	37	SypO2	4	3595	27.8
	1	P	1	37	SypO2	5	3606	28.8
	1	P	1	37	SypO2	5	3614	28.8
	1	P	1	37	SypO2	5	3603	29
	1	P	1	37	SypO2	6	3639	29.8
	1	P	1	37	SypO2	6	3625	29.8
	1	P	1	37	SypO2	6	3611	29.8
	1	P	1	37	SypO2	7	3620	30.8
	1	P	1	37	SypO2	7	3616	30.8
	1	P	1	37	SypO2	7	3637	30.8
	1	P	1	37	SypO2	8	3620	31.8
	1	P	1	37	SypO2	8	3620	31.8
	1	P	1	37	SypO2	8	3638	31.8
	1	P	1	37	SypO2	9	3642	32.8
	1	P	1	37	SypO2	9	3643	32.8
	1	P	1	37	SypO2	9	3642	32.7
	1	P	1	37	SypO2	10	3642	33.8
	1	P	1	37	SypO2	10	3645	33.7
	1	P	1	37	SypO2	10	3648	33.8
	1	P	1	37	SypO2	11	3639	34.7
	1	P	1	37	SypO2	11	3657	34.8
	1	P	1	37	SypO2	11	3643	34.8
	1	P	1	37	SypO2	12	3648	35.7
	1	P	1	37	SypO2	12	3656	35.7
	1	P	1	37	SypO2	12	3655	35.8
	1	P	1	37	SypO2	13	3657	36.7
	1	P	1	37	SypO2	13	3658	36.8
	1	P	1	37	SypO2	13	3660	36.7
	1	P	1	37	SypO2	14	3669	37.8
	1	P	1	37	SypO2	14	3681	37.7
	1	P	1	37	SypO2	14	3678	37.7
	1	P	1	37	SypO2	15	3669	38.7
	1	P	1	37	SypO2	15	3672	38.7
	1	P	1	37	SypO2	15	3665	38.8
	1	P	1	37	SypO2	16	3674	39.7
	1	P	1	37	SypO2	16	3678	39.7
	1	P	1	37	SypO2	16	3679	39.7
	1	P	1	37	SypO2	17	3682	40.8
	1	P	1	37	SypO2	17	3663	40.7
	1	P	1	37	SypO2	17	3681	40.7
	1	P	1	37	SypO2	18	3656	41.7
	1	P	1	37	SypO2	18	3676	41.7
	1	P	1	37	SypO2	18	3655	41.7
	1	P	1	37	SypO2	19	3656	42.7
	1	P	1	37	SypO2	19	3665	42.7
	1	P	1	37	SypO2	19	3677	42.7
	1	P	1	37	SypO2	20	3676	43.8
	1	P	1	37	SypO2	20	3657	43.7
	1	P	1	37	SypO2	20	3663	43.7
	1	P	1	37	SypO2	21	3660	45
	1	P	1	37	SypO2	21	3668	44.7
	1	P	1	37	SypO2	21	3672	44.7
	1	P	1	37	SypO2	22	3640	45.7
	1	P	1	37	SypO2	22	3659	45.7
	1	P	1	37	SypO2	22	3664	45.7
	1	P	1	37	SypO2	23	3644	46.8
	1	P	1	37	SypO2	23	3664	46.7
	1	P	1	37	SypO2	23	3656	46.7
	1	P	1	37	SypO2	24	3642	47.7
	1	P	1	37	SypO2	24	3630	47.7
	1	P	1	37	SypO2	24	3637	47.7
	1	P	1	37	SypO2	25	3645	48.8
	1	P	1	37	SypO2	25	3641	48.7
	1	P	1	37	SypO2	25	3645	48.7
	1	P	1	37	SypO2	26	3635	50
	1	P	1	37	SypO2	26	3642	49.7
	1	P	1	37	SypO2	26	3635	49.7
	1	P	1	37	SypO2	27	3626	50.8
	1	P	1	37	SypO2	27	3630	50.7
	1	P	1	37	SypO2	27	3623	50.7
	1	P	1	37	SypO2	28	3600	51.8
	1	P	1	37	SypO2	28	3600	51.7
	1	P	1	37	SypO2	28	3622	51.7
	1	P	1	37	SypO2	29	3601	53
	1	P	1	37	SypO2	29	3595	52.7
	1	P	1	37	SypO2	29	3609	52.7
	1	P	1	37	SypO2	30	3589	54.1
	1	P	1	37	SypO2	30	3596	53.7
	1	P	1	37	SypO2	30	3602	53.7
	1	P	1	37	SypO2	31	3581	55
	1	P	1	37	SypO2	31	3574	54.7
	1	P	1	37	SypO2	31	3583	54.7
	1	P	1	37	SypO2	32	3573	55.8
	1	P	1	37	SypO2	32	3550	55.7
	1	P	1	37	SypO2	32	3551	55.7
	1	P	1	37	SypO2	33	3566	57.1
	1	P	1	37	SypO2	33	3551	56.7
	1	P	1	37	SypO2	33	3538	56.7
	1	P	1	37	SypO2	34	3553	58.1
	1	P	1	37	SypO2	34	3546	57.7
	1	P	1	37	SypO2	34	3536	57.7
	1	P	1	37	SypO2	35	3536	59
	1	P	1	37	SypO2	35	3532	58.7
	1	P	1	37	SypO2	35	3530	58.7
	1	P	1	37	SypO2	36	3525	60
	1	P	1	37	SypO2	36	3522	59.7
	1	P	1	37	SypO2	36	3518	59.7
	1	P	1	37	SypO2	37	3520	61
	1	P	1	37	SypO2	37	3519	60.7
	1	P	1	37	SypO2	37	3519	60.6
	1	P	1	37	SypO2	38	3503	62
	1	P	1	37	SypO2	38	3502	61.7
	1	P	1	37	SypO2	38	3503	61.7
	1	P	1	37	SypO2	39	3514	62.8
	1	P	1	37	SypO2	39	3498	62.7
	1	P	1	37	SypO2	39	3498	62.7
	1	P	1	37	SypO2	40	3492	64
	1	P	1	37	SypO2	40	3464	63.7
	1	P	1	37	SypO2	40	3471	63.7
	1	P	1	37	SypO2	41	3480	64.9
	1	P	1	37	SypO2	41	3476	64.7
	1	P	1	37	SypO2	41	3468	64.7
	1	P	1	37	SypO2	42	3465	66
	1	P	1	37	SypO2	42	3448	65.7
	1	P	1	37	SypO2	42	3462	65.5
	1	P	1	37	SypO2	43	3478	67
	1	P	1	37	SypO2	43	3495	66.7
	1	P	1	37	SypO2	43	3499	66.5
	1	P	1	37	SypO2	44	3597	68
	1	P	1	37	SypO2	44	3600	67.7
	1	P	1	37	SypO2	44	3640	67.5
	1	P	1	37	SypO2	45	3907	68.9
	1	P	1	37	SypO2	45	3972	68.7
	1	P	1	37	SypO2	45	4016	68.7
	1	P	1	37	SypO2	46	4733	70
	1	P	1	37	SypO2	46	4898	69.9
	1	P	1	37	SypO2	46	5067	69.7
	1	P	1	37	SypO2	47	6703	71
	1	P	1	37	SypO2	47	6985	70.9
	1	P	1	37	SypO2	47	7322	70.7
	1	P	1	37	SypO2	48	9677	72.2
	1	P	1	37	SypO2	48	10085	71.9
	1	P	1	37	SypO2	48	10478	71.7
	1	P	1	37	SypO2	49	12803	73
	1	P	1	37	SypO2	49	13208	72.7
	1	P	1	37	SypO2	49	13513	72.7
	1	P	1	37	SypO2	50	15307	74.2
	1	P	1	37	SypO2	50	15508	73.9
	1	P	1	37	SypO2	50	15668	73.7
	1	P	1	37	SypO2	51	16583	75
	1	P	1	37	SypO2	51	16777	74.7
	1	P	1	37	SypO2	51	16869	74.7
	1	P	1	37	SypO2	52	17240	76
	1	P	1	37	SypO2	52	17347	75.9
	1	P	1	37	SypO2	52	17412	75.7
	1	P	1	37	SypO2	53	17488	76.7
	1	P	1	37	SypO2	53	17390	76.7
	1	P	1	37	SypO2	53	17476	76.7
	1	P	1	37	SypO2	54	17223	78.2
	1	P	1	37	SypO2	54	17319	77.9
	1	P	1	37	SypO2	54	17251	77.5
	1	P	1	37	SypO2	55	16911	78.9
	1	P	1	37	SypO2	55	16678	78.7
	1	P	1	37	SypO2	55	16706	78.7
	1	P	1	37	SypO2	56	16538	79.9
	1	P	1	37	SypO2	56	16465	79.7
	1	P	1	37	SypO2	56	16342	79.7
	1	P	1	37	SypO2	57	16034	80.7
	1	P	1	37	SypO2	57	15923	80.7
	1	P	1	37	SypO2	57	15837	80.5
	1	P	1	37	SypO2	58	15557	82.2
	1	P	1	37	SypO2	58	15608	81.7
	1	P	1	37	SypO2	58	15376	81.5
	1	P	1	37	SypO2	59	15117	82.9
	1	P	1	37	SypO2	59	15023	82.7
	1	P	1	37	SypO2	59	14981	82.7
	1	P	1	37	SypO2	60	14738	84.2
	1	P	1	37	SypO2	60	14713	84
	1	P	1	37	SypO2	60	14689	83.7
	1	P	1	37	SypO2	61	14324	84.9
	1	P	1	37	SypO2	61	14284	84.7
	1	P	1	37	SypO2	61	14172	84.7
	1	P	1	37	SypO2	62	13965	85.9
	1	P	1	37	SypO2	62	13882	85.7
	1	P	1	37	SypO2	62	13847	85.7
	1	P	1	37	SypO2	63	13604	87
	1	P	1	37	SypO2	63	13561	86.7
	1	P	1	37	SypO2	63	13539	86.7
	1	P	1	37	SypO2	64	13253	87.9
	1	P	1	37	SypO2	64	13161	87.7
	1	P	1	37	SypO2	64	13122	87.7
	1	P	1	37	SypO2	65	12880	88.9
	1	P	1	37	SypO2	65	12719	88.7
	1	P	1	37	SypO2	65	12665	88.7
	1	P	1	37	SypO2	66	12451	90
	1	P	1	37	SypO2	66	12473	89.7
	1	P	1	37	SypO2	66	12334	89.7
	1	P	1	37	SypO2	67	12132	91
	1	P	1	37	SypO2	67	12073	90.7
	1	P	1	37	SypO2	67	12044	90.7
	1	P	1	37	SypO2	68	11761	91.9
	1	P	1	37	SypO2	68	11692	91.7
	1	P	1	37	SypO2	68	11634	91.7
	1	P	1	37	SypO2	69	11405	93
	1	P	1	37	SypO2	69	11373	92.7
	1	P	1	37	SypO2	69	11328	92.7
	1	P	1	37	SypO2	70	11105	94
	1	P	1	37	SypO2	70	11022	93.9
	1	P	1	37	SypO2	70	10966	93.7
	1	P	1	37	SypO2	71	10794	94.9
	1	P	1	37	SypO2	71	10728	94.9
	1	P	1	37	SypO2	71	10614	94.9
	1	P	1	49	SypO2	1	4527	25
	1	P	1	49	SypO2	1	4551	25
	1	P	1	49	SypO2	1	4562	25
	1	P	1	49	SypO2	2	4526	25.6
	1	P	1	49	SypO2	2	4529	25.6
	1	P	1	49	SypO2	2	4533	25.6
	1	P	1	49	SypO2	3	4483	26.8
	1	P	1	49	SypO2	3	4484	26.8
	1	P	1	49	SypO2	3	4480	26.8
	1	P	1	49	SypO2	4	4471	28
	1	P	1	49	SypO2	4	4458	27.8
	1	P	1	49	SypO2	4	4470	27.8
	1	P	1	49	SypO2	5	4427	28.8
	1	P	1	49	SypO2	5	4439	28.8
	1	P	1	49	SypO2	5	4449	29
	1	P	1	49	SypO2	6	4420	29.8
	1	P	1	49	SypO2	6	4428	29.8
	1	P	1	49	SypO2	6	4430	29.8
	1	P	1	49	SypO2	7	4410	30.8
	1	P	1	49	SypO2	7	4405	30.8
	1	P	1	49	SypO2	7	4408	30.8
	1	P	1	49	SypO2	8	4388	31.8
	1	P	1	49	SypO2	8	4397	31.8
	1	P	1	49	SypO2	8	4396	31.8
	1	P	1	49	SypO2	9	4374	32.8
	1	P	1	49	SypO2	9	4376	32.8
	1	P	1	49	SypO2	9	4371	32.7
	1	P	1	49	SypO2	10	4344	33.8
	1	P	1	49	SypO2	10	4346	33.8
	1	P	1	49	SypO2	10	4373	33.7
	1	P	1	49	SypO2	11	4318	34.7
	1	P	1	49	SypO2	11	4321	34.8
	1	P	1	49	SypO2	11	4334	34.8
	1	P	1	49	SypO2	12	4297	35.7
	1	P	1	49	SypO2	12	4319	35.8
	1	P	1	49	SypO2	12	4311	35.8
	1	P	1	49	SypO2	13	4284	36.7
	1	P	1	49	SypO2	13	4299	36.7
	1	P	1	49	SypO2	13	4299	36.7
	1	P	1	49	SypO2	14	4259	37.7
	1	P	1	49	SypO2	14	4273	37.7
	1	P	1	49	SypO2	14	4298	37.7
	1	P	1	49	SypO2	15	4251	38.7
	1	P	1	49	SypO2	15	4275	38.7
	1	P	1	49	SypO2	15	4271	38.7
	1	P	1	49	SypO2	16	4235	39.7
	1	P	1	49	SypO2	16	4220	39.7
	1	P	1	49	SypO2	16	4237	39.7
	1	P	1	49	SypO2	17	4204	40.7
	1	P	1	49	SypO2	17	4231	40.7
	1	P	1	49	SypO2	17	4233	40.7
	1	P	1	49	SypO2	18	4198	41.7
	1	P	1	49	SypO2	18	4198	41.7
	1	P	1	49	SypO2	18	4202	41.7
	1	P	1	49	SypO2	19	4163	42.7
	1	P	1	49	SypO2	19	4178	42.7
	1	P	1	49	SypO2	19	4180	42.7
	1	P	1	49	SypO2	20	4140	43.7
	1	P	1	49	SypO2	20	4149	43.7
	1	P	1	49	SypO2	20	4160	43.7
	1	P	1	49	SypO2	21	4124	44.7
	1	P	1	49	SypO2	21	4124	44.7
	1	P	1	49	SypO2	21	4129	44.7
	1	P	1	49	SypO2	22	4110	45.7
	1	P	1	49	SypO2	22	4121	45.7
	1	P	1	49	SypO2	22	4102	45.7
	1	P	1	49	SypO2	23	4084	46.7
	1	P	1	49	SypO2	23	4091	46.7
	1	P	1	49	SypO2	23	4079	46.7
	1	P	1	49	SypO2	24	4049	47.7
	1	P	1	49	SypO2	24	4070	47.7
	1	P	1	49	SypO2	24	4063	47.7
	1	P	1	49	SypO2	25	4039	48.7
	1	P	1	49	SypO2	25	4047	48.7
	1	P	1	49	SypO2	25	4056	48.7
	1	P	1	49	SypO2	26	4019	49.8
	1	P	1	49	SypO2	26	4044	49.7
	1	P	1	49	SypO2	26	4026	49.7
	1	P	1	49	SypO2	27	3997	50.7
	1	P	1	49	SypO2	27	4011	50.7
	1	P	1	49	SypO2	27	4007	50.7
	1	P	1	49	SypO2	28	3970	51.7
	1	P	1	49	SypO2	28	3962	51.7
	1	P	1	49	SypO2	28	3975	51.7
	1	P	1	49	SypO2	29	3927	52.7
	1	P	1	49	SypO2	29	3958	52.7
	1	P	1	49	SypO2	29	3935	52.7
	1	P	1	49	SypO2	30	3915	53.8
	1	P	1	49	SypO2	30	3920	53.7
	1	P	1	49	SypO2	30	3938	53.7
	1	P	1	49	SypO2	31	3882	54.7
	1	P	1	49	SypO2	31	3885	54.7
	1	P	1	49	SypO2	31	3899	54.7
	1	P	1	49	SypO2	32	3875	55.7
	1	P	1	49	SypO2	32	3873	55.7
	1	P	1	49	SypO2	32	3861	55.7
	1	P	1	49	SypO2	33	3832	56.8
	1	P	1	49	SypO2	33	3842	56.6
	1	P	1	49	SypO2	33	3829	56.7
	1	P	1	49	SypO2	34	3814	57.8
	1	P	1	49	SypO2	34	3827	57.7
	1	P	1	49	SypO2	34	3822	57.7
	1	P	1	49	SypO2	35	3803	58.7
	1	P	1	49	SypO2	35	3810	58.7
	1	P	1	49	SypO2	35	3812	58.7
	1	P	1	49	SypO2	36	3776	59.7
	1	P	1	49	SypO2	36	3766	59.7
	1	P	1	49	SypO2	36	3776	59.7
	1	P	1	49	SypO2	37	3748	60.8
	1	P	1	49	SypO2	37	3734	60.7
	1	P	1	49	SypO2	37	3756	60.7
	1	P	1	49	SypO2	38	3725	61.7
	1	P	1	49	SypO2	38	3727	61.7
	1	P	1	49	SypO2	38	3728	61.7
	1	P	1	49	SypO2	39	3703	62.7
	1	P	1	49	SypO2	39	3724	62.7
	1	P	1	49	SypO2	39	3708	62.7
	1	P	1	49	SypO2	40	3700	63.8
	1	P	1	49	SypO2	40	3704	63.7
	1	P	1	49	SypO2	40	3712	63.7
	1	P	1	49	SypO2	41	3715	64.7
	1	P	1	49	SypO2	41	3685	64.7
	1	P	1	49	SypO2	41	3715	64.7
	1	P	1	49	SypO2	42	3676	65.9
	1	P	1	49	SypO2	42	3677	65.7
	1	P	1	49	SypO2	42	3679	65.5
	1	P	1	49	SypO2	43	3677	66.7
	1	P	1	49	SypO2	43	3674	66.7
	1	P	1	49	SypO2	43	3685	66.5
	1	P	1	49	SypO2	44	3688	68
	1	P	1	49	SypO2	44	3694	67.7
	1	P	1	49	SypO2	44	3697	67.5
	1	P	1	49	SypO2	45	3783	68.7
	1	P	1	49	SypO2	45	3788	68.7
	1	P	1	49	SypO2	45	3797	68.7
	1	P	1	49	SypO2	46	3999	70
	1	P	1	49	SypO2	46	4036	69.7
	1	P	1	49	SypO2	46	4096	69.7
	1	P	1	49	SypO2	47	4621	70.9
	1	P	1	49	SypO2	47	4737	70.7
	1	P	1	49	SypO2	47	4850	70.7
	1	P	1	49	SypO2	48	6220	72
	1	P	1	49	SypO2	48	6560	71.7
	1	P	1	49	SypO2	48	6838	71.5
	1	P	1	49	SypO2	49	9815	72.7
	1	P	1	49	SypO2	49	10407	72.7
	1	P	1	49	SypO2	49	11004	72.7
	1	P	1	49	SypO2	50	15350	74
	1	P	1	49	SypO2	50	16093	73.7
	1	P	1	49	SypO2	50	16732	73.5
	1	P	1	49	SypO2	51	19963	74.9
	1	P	1	49	SypO2	51	20438	74.7
	1	P	1	49	SypO2	51	20690	74.7
	1	P	1	49	SypO2	52	21892	75.9
	1	P	1	49	SypO2	52	21972	75.7
	1	P	1	49	SypO2	52	22000	75.7
	1	P	1	49	SypO2	53	21884	76.7
	1	P	1	49	SypO2	53	22079	76.7
	1	P	1	49	SypO2	53	22167	76.7
	1	P	1	49	SypO2	54	21870	78
	1	P	1	49	SypO2	54	21776	77.7
	1	P	1	49	SypO2	54	21676	77.5
	1	P	1	49	SypO2	55	21206	78.7
	1	P	1	49	SypO2	55	21198	78.5
	1	P	1	49	SypO2	55	21260	78.5
	1	P	1	49	SypO2	56	20775	79.7
	1	P	1	49	SypO2	56	20708	79.5
	1	P	1	49	SypO2	56	20794	79.7
	1	P	1	49	SypO2	57	20061	80.7
	1	P	1	49	SypO2	57	20123	80.5
	1	P	1	49	SypO2	57	20132	80.7
	1	P	1	49	SypO2	58	19736	82
	1	P	1	49	SypO2	58	19656	81.7
	1	P	1	49	SypO2	58	19635	81.5
	1	P	1	49	SypO2	59	19095	82.7
	1	P	1	49	SypO2	59	19052	82.7
	1	P	1	49	SypO2	59	19059	82.7
	1	P	1	49	SypO2	60	18629	84
	1	P	1	49	SypO2	60	18728	83.7
	1	P	1	49	SypO2	60	18621	83.5
	1	P	1	49	SypO2	61	18125	84.7
	1	P	1	49	SypO2	61	18041	84.7
	1	P	1	49	SypO2	61	18104	84.7
	1	P	1	49	SypO2	62	17633	85.7
	1	P	1	49	SypO2	62	17581	85.7
	1	P	1	49	SypO2	62	17602	85.7
	1	P	1	49	SypO2	63	17117	86.9
	1	P	1	49	SypO2	63	17200	86.7
	1	P	1	49	SypO2	63	17173	86.7
	1	P	1	49	SypO2	64	16671	87.7
	1	P	1	49	SypO2	64	16446	87.7
	1	P	1	49	SypO2	64	16531	87.7
	1	P	1	49	SypO2	65	16134	88.7
	1	P	1	49	SypO2	65	16186	88.7
	1	P	1	49	SypO2	65	16173	88.7
	1	P	1	49	SypO2	66	15667	89.7
	1	P	1	49	SypO2	66	15645	89.7
	1	P	1	49	SypO2	66	15696	89.7
	1	P	1	49	SypO2	67	15306	90.7
	1	P	1	49	SypO2	67	15234	90.7
	1	P	1	49	SypO2	67	15244	90.7
	1	P	1	49	SypO2	68	14780	91.7
	1	P	1	49	SypO2	68	14733	91.7
	1	P	1	49	SypO2	68	14760	91.7
	1	P	1	49	SypO2	69	14419	92.7
	1	P	1	49	SypO2	69	14383	92.7
	1	P	1	49	SypO2	69	14309	92.7
	1	P	1	49	SypO2	70	13818	93.9
	1	P	1	49	SypO2	70	13848	93.7
	1	P	1	49	SypO2	70	13854	93.7
	1	P	1	49	SypO2	71	13508	94.7
	1	P	1	49	SypO2	71	13411	94.7
	1	P	1	49	SypO2	71	13447	94.7
	1	P	1	61	SypO2	1	3911	25
	1	P	1	61	SypO2	1	3912	25
	1	P	1	61	SypO2	1	3902	25
	1	P	1	61	SypO2	2	3879	25.6
	1	P	1	61	SypO2	2	3885	25.6
	1	P	1	61	SypO2	2	3886	25.6
	1	P	1	61	SypO2	3	3852	26.8
	1	P	1	61	SypO2	3	3858	26.8
	1	P	1	61	SypO2	3	3851	26.8
	1	P	1	61	SypO2	4	3840	27.8
	1	P	1	61	SypO2	4	3858	27.8
	1	P	1	61	SypO2	4	3851	27.8
	1	P	1	61	SypO2	5	3824	28.8
	1	P	1	61	SypO2	5	3832	29
	1	P	1	61	SypO2	5	3837	28.8
	1	P	1	61	SypO2	6	3826	29.8
	1	P	1	61	SypO2	6	3809	29.8
	1	P	1	61	SypO2	6	3814	29.8
	1	P	1	61	SypO2	7	3802	30.8
	1	P	1	61	SypO2	7	3806	30.8
	1	P	1	61	SypO2	7	3810	30.8
	1	P	1	61	SypO2	8	3799	31.8
	1	P	1	61	SypO2	8	3804	31.8
	1	P	1	61	SypO2	8	3803	31.8
	1	P	1	61	SypO2	9	3781	32.8
	1	P	1	61	SypO2	9	3777	32.8
	1	P	1	61	SypO2	9	3790	32.8
	1	P	1	61	SypO2	10	3779	33.7
	1	P	1	61	SypO2	10	3789	33.7
	1	P	1	61	SypO2	10	3764	33.7
	1	P	1	61	SypO2	11	3742	34.8
	1	P	1	61	SypO2	11	3762	34.8
	1	P	1	61	SypO2	11	3768	34.7
	1	P	1	61	SypO2	12	3743	35.8
	1	P	1	61	SypO2	12	3767	35.8
	1	P	1	61	SypO2	12	3766	35.8
	1	P	1	61	SypO2	13	3734	36.8
	1	P	1	61	SypO2	13	3762	36.8
	1	P	1	61	SypO2	13	3743	36.8
	1	P	1	61	SypO2	14	3733	37.7
	1	P	1	61	SypO2	14	3736	37.8
	1	P	1	61	SypO2	14	3741	37.8
	1	P	1	61	SypO2	15	3717	38.7
	1	P	1	61	SypO2	15	3715	38.8
	1	P	1	61	SypO2	15	3729	38.7
	1	P	1	61	SypO2	16	3710	39.7
	1	P	1	61	SypO2	16	3706	39.8
	1	P	1	61	SypO2	16	3713	39.7
	1	P	1	61	SypO2	17	3687	40.7
	1	P	1	61	SypO2	17	3692	40.7
	1	P	1	61	SypO2	17	3706	40.7
	1	P	1	61	SypO2	18	3659	41.7
	1	P	1	61	SypO2	18	3683	41.7
	1	P	1	61	SypO2	18	3671	41.7
	1	P	1	61	SypO2	19	3650	42.7
	1	P	1	61	SypO2	19	3677	42.7
	1	P	1	61	SypO2	19	3669	42.7
	1	P	1	61	SypO2	20	3652	43.7
	1	P	1	61	SypO2	20	3652	43.7
	1	P	1	61	SypO2	20	3650	43.7
	1	P	1	61	SypO2	21	3633	44.7
	1	P	1	61	SypO2	21	3634	44.7
	1	P	1	61	SypO2	21	3640	44.7
	1	P	1	61	SypO2	22	3602	45.7
	1	P	1	61	SypO2	22	3613	45.7
	1	P	1	61	SypO2	22	3623	45.7
	1	P	1	61	SypO2	23	3601	46.7
	1	P	1	61	SypO2	23	3603	46.7
	1	P	1	61	SypO2	23	3608	46.7
	1	P	1	61	SypO2	24	3581	47.7
	1	P	1	61	SypO2	24	3590	47.7
	1	P	1	61	SypO2	24	3599	47.7
	1	P	1	61	SypO2	25	3554	48.7
	1	P	1	61	SypO2	25	3560	48.7
	1	P	1	61	SypO2	25	3578	48.7
	1	P	1	61	SypO2	26	3550	49.7
	1	P	1	61	SypO2	26	3544	49.7
	1	P	1	61	SypO2	26	3540	49.7
	1	P	1	61	SypO2	27	3524	50.7
	1	P	1	61	SypO2	27	3521	50.7
	1	P	1	61	SypO2	27	3527	50.7
	1	P	1	61	SypO2	28	3498	51.7
	1	P	1	61	SypO2	28	3485	51.7
	1	P	1	61	SypO2	28	3505	51.7
	1	P	1	61	SypO2	29	3477	52.7
	1	P	1	61	SypO2	29	3478	52.7
	1	P	1	61	SypO2	29	3476	52.7
	1	P	1	61	SypO2	30	3448	53.7
	1	P	1	61	SypO2	30	3473	53.7
	1	P	1	61	SypO2	30	3470	53.7
	1	P	1	61	SypO2	31	3437	54.7
	1	P	1	61	SypO2	31	3442	54.7
	1	P	1	61	SypO2	31	3435	54.7
	1	P	1	61	SypO2	32	3413	55.6
	1	P	1	61	SypO2	32	3410	55.7
	1	P	1	61	SypO2	32	3418	55.7
	1	P	1	61	SypO2	33	3385	56.6
	1	P	1	61	SypO2	33	3393	56.6
	1	P	1	61	SypO2	33	3401	56.7
	1	P	1	61	SypO2	34	3380	57.7
	1	P	1	61	SypO2	34	3391	57.7
	1	P	1	61	SypO2	34	3392	57.7
	1	P	1	61	SypO2	35	3364	58.6
	1	P	1	61	SypO2	35	3370	58.7
	1	P	1	61	SypO2	35	3380	58.7
	1	P	1	61	SypO2	36	3345	59.7
	1	P	1	61	SypO2	36	3342	59.7
	1	P	1	61	SypO2	36	3369	59.7
	1	P	1	61	SypO2	37	3339	60.7
	1	P	1	61	SypO2	37	3342	60.7
	1	P	1	61	SypO2	37	3348	60.8
	1	P	1	61	SypO2	38	3329	61.7
	1	P	1	61	SypO2	38	3330	61.7
	1	P	1	61	SypO2	38	3337	61.7
	1	P	1	61	SypO2	39	3325	62.7
	1	P	1	61	SypO2	39	3315	62.7
	1	P	1	61	SypO2	39	3316	62.8
	1	P	1	61	SypO2	40	3318	63.7
	1	P	1	61	SypO2	40	3306	63.7
	1	P	1	61	SypO2	40	3294	63.7
	1	P	1	61	SypO2	41	3305	64.7
	1	P	1	61	SypO2	41	3299	64.7
	1	P	1	61	SypO2	41	3302	64.7
	1	P	1	61	SypO2	42	3295	65.5
	1	P	1	61	SypO2	42	3297	65.5
	1	P	1	61	SypO2	42	3296	65.7
	1	P	1	61	SypO2	43	3292	66.7
	1	P	1	61	SypO2	43	3297	66.7
	1	P	1	61	SypO2	43	3287	66.7
	1	P	1	61	SypO2	44	3314	67.7
	1	P	1	61	SypO2	44	3321	67.5
	1	P	1	61	SypO2	44	3322	67.7
	1	P	1	61	SypO2	45	3411	68.7
	1	P	1	61	SypO2	45	3394	68.7
	1	P	1	61	SypO2	45	3408	68.7
	1	P	1	61	SypO2	46	3605	69.7
	1	P	1	61	SypO2	46	3626	69.5
	1	P	1	61	SypO2	46	3668	69.7
	1	P	1	61	SypO2	47	4111	70.7
	1	P	1	61	SypO2	47	4209	70.5
	1	P	1	61	SypO2	47	4294	70.7
	1	P	1	61	SypO2	48	5432	71.5
	1	P	1	61	SypO2	48	5628	71.5
	1	P	1	61	SypO2	48	5888	71.7
	1	P	1	61	SypO2	49	8429	72.7
	1	P	1	61	SypO2	49	8937	72.7
	1	P	1	61	SypO2	49	9457	72.7
	1	P	1	61	SypO2	50	13175	73.7
	1	P	1	61	SypO2	50	13783	73.5
	1	P	1	61	SypO2	50	14432	73.7
	1	P	1	61	SypO2	51	17181	74.7
	1	P	1	61	SypO2	51	17514	74.5
	1	P	1	61	SypO2	51	17796	74.7
	1	P	1	61	SypO2	52	18859	75.7
	1	P	1	61	SypO2	52	18954	75.7
	1	P	1	61	SypO2	52	19093	75.7
	1	P	1	61	SypO2	53	19166	76.7
	1	P	1	61	SypO2	53	19279	76.7
	1	P	1	61	SypO2	53	19312	76.7
	1	P	1	61	SypO2	54	18899	77.5
	1	P	1	61	SypO2	54	18934	77.5
	1	P	1	61	SypO2	54	18889	77.7
	1	P	1	61	SypO2	55	18358	78.5
	1	P	1	61	SypO2	55	18333	78.7
	1	P	1	61	SypO2	55	18445	78.7
	1	P	1	61	SypO2	56	17815	79.7
	1	P	1	61	SypO2	56	18017	79.7
	1	P	1	61	SypO2	56	17984	79.7
	1	P	1	61	SypO2	57	17464	80.5
	1	P	1	61	SypO2	57	17410	80.7
	1	P	1	61	SypO2	57	17523	80.9
	1	P	1	61	SypO2	58	17121	81.5
	1	P	1	61	SypO2	58	17015	81.5
	1	P	1	61	SypO2	58	16941	81.7
	1	P	1	61	SypO2	59	16461	82.5
	1	P	1	61	SypO2	59	16622	82.7
	1	P	1	61	SypO2	59	16775	82.7
	1	P	1	61	SypO2	60	16226	83.7
	1	P	1	61	SypO2	60	16206	83.5
	1	P	1	61	SypO2	60	16195	83.5
	1	P	1	61	SypO2	61	15713	84.7
	1	P	1	61	SypO2	61	15772	84.7
	1	P	1	61	SypO2	61	15883	84.7
	1	P	1	61	SypO2	62	15364	85.7
	1	P	1	61	SypO2	62	15372	85.7
	1	P	1	61	SypO2	62	15401	85.7
	1	P	1	61	SypO2	63	14993	86.7
	1	P	1	61	SypO2	63	14968	86.5
	1	P	1	61	SypO2	63	14974	86.5
	1	P	1	61	SypO2	64	14449	87.5
	1	P	1	61	SypO2	64	14542	87.7
	1	P	1	61	SypO2	64	14555	87.7
	1	P	1	61	SypO2	65	14057	88.7
	1	P	1	61	SypO2	65	14128	88.7
	1	P	1	61	SypO2	65	14157	88.7
	1	P	1	61	SypO2	66	13786	89.5
	1	P	1	61	SypO2	66	13730	89.7
	1	P	1	61	SypO2	66	13731	89.7
	1	P	1	61	SypO2	67	13364	90.5
	1	P	1	61	SypO2	67	13348	90.5
	1	P	1	61	SypO2	67	13369	90.7
	1	P	1	61	SypO2	68	12932	91.5
	1	P	1	61	SypO2	68	12939	91.7
	1	P	1	61	SypO2	68	12957	91.7
	1	P	1	61	SypO2	69	12549	92.5
	1	P	1	61	SypO2	69	12511	92.7
	1	P	1	61	SypO2	69	12521	92.7
	1	P	1	61	SypO2	70	12116	93.7
	1	P	1	61	SypO2	70	12138	93.5
	1	P	1	61	SypO2	70	12136	93.5
	1	P	1	61	SypO2	71	11744	94.7
	1	P	1	61	SypO2	71	11737	94.7
	1	P	1	61	SypO2	71	11750	94.7
	1	P	1	73	SypO2	1	3540	25
	1	P	1	73	SypO2	1	3522	25
	1	P	1	73	SypO2	1	3536	25
	1	P	1	73	SypO2	2	3522	25.6
	1	P	1	73	SypO2	2	3519	25.6
	1	P	1	73	SypO2	2	3513	25.6
	1	P	1	73	SypO2	3	3494	26.8
	1	P	1	73	SypO2	3	3509	26.8
	1	P	1	73	SypO2	3	3500	26.8
	1	P	1	73	SypO2	4	3502	27.8
	1	P	1	73	SypO2	4	3495	27.8
	1	P	1	73	SypO2	4	3494	27.8
	1	P	1	73	SypO2	5	3507	28.8
	1	P	1	73	SypO2	5	3497	28.8
	1	P	1	73	SypO2	5	3481	28.8
	1	P	1	73	SypO2	6	3476	29.8
	1	P	1	73	SypO2	6	3485	29.8
	1	P	1	73	SypO2	6	3493	29.8
	1	P	1	73	SypO2	7	3470	30.8
	1	P	1	73	SypO2	7	3485	30.8
	1	P	1	73	SypO2	7	3466	30.8
	1	P	1	73	SypO2	8	3456	31.8
	1	P	1	73	SypO2	8	3480	31.8
	1	P	1	73	SypO2	8	3475	31.8
	1	P	1	73	SypO2	9	3468	32.7
	1	P	1	73	SypO2	9	3475	32.8
	1	P	1	73	SypO2	9	3470	32.8
	1	P	1	73	SypO2	10	3465	33.7
	1	P	1	73	SypO2	10	3451	33.7
	1	P	1	73	SypO2	10	3473	33.7
	1	P	1	73	SypO2	11	3462	34.8
	1	P	1	73	SypO2	11	3443	34.8
	1	P	1	73	SypO2	11	3468	34.7
	1	P	1	73	SypO2	12	3453	35.8
	1	P	1	73	SypO2	12	3457	35.8
	1	P	1	73	SypO2	12	3455	35.8
	1	P	1	73	SypO2	13	3451	36.8
	1	P	1	73	SypO2	13	3448	36.7
	1	P	1	73	SypO2	13	3464	36.8
	1	P	1	73	SypO2	14	3441	37.7
	1	P	1	73	SypO2	14	3462	37.8
	1	P	1	73	SypO2	14	3450	37.8
	1	P	1	73	SypO2	15	3448	38.7
	1	P	1	73	SypO2	15	3456	38.8
	1	P	1	73	SypO2	15	3461	38.7
	1	P	1	73	SypO2	16	3454	39.7
	1	P	1	73	SypO2	16	3441	39.7
	1	P	1	73	SypO2	16	3446	39.7
	1	P	1	73	SypO2	17	3436	40.7
	1	P	1	73	SypO2	17	3450	40.7
	1	P	1	73	SypO2	17	3454	40.7
	1	P	1	73	SypO2	18	3445	41.7
	1	P	1	73	SypO2	18	3436	41.7
	1	P	1	73	SypO2	18	3454	41.7
	1	P	1	73	SypO2	19	3432	42.7
	1	P	1	73	SypO2	19	3451	42.7
	1	P	1	73	SypO2	19	3426	42.7
	1	P	1	73	SypO2	20	3439	43.7
	1	P	1	73	SypO2	20	3444	43.7
	1	P	1	73	SypO2	20	3445	43.7
	1	P	1	73	SypO2	21	3428	44.7
	1	P	1	73	SypO2	21	3432	44.7
	1	P	1	73	SypO2	21	3440	44.8
	1	P	1	73	SypO2	22	3431	45.7
	1	P	1	73	SypO2	22	3420	45.7
	1	P	1	73	SypO2	22	3431	45.7
	1	P	1	73	SypO2	23	3432	46.7
	1	P	1	73	SypO2	23	3434	46.7
	1	P	1	73	SypO2	23	3429	46.7
	1	P	1	73	SypO2	24	3423	47.7
	1	P	1	73	SypO2	24	3407	47.7
	1	P	1	73	SypO2	24	3417	47.7
	1	P	1	73	SypO2	25	3405	48.7
	1	P	1	73	SypO2	25	3425	48.7
	1	P	1	73	SypO2	25	3433	48.7
	1	P	1	73	SypO2	26	3412	49.7
	1	P	1	73	SypO2	26	3415	49.7
	1	P	1	73	SypO2	26	3434	49.7
	1	P	1	73	SypO2	27	3400	50.7
	1	P	1	73	SypO2	27	3404	50.7
	1	P	1	73	SypO2	27	3415	50.7
	1	P	1	73	SypO2	28	3406	51.7
	1	P	1	73	SypO2	28	3402	51.7
	1	P	1	73	SypO2	28	3394	51.7
	1	P	1	73	SypO2	29	3388	52.7
	1	P	1	73	SypO2	29	3401	52.7
	1	P	1	73	SypO2	29	3395	52.7
	1	P	1	73	SypO2	30	3378	53.6
	1	P	1	73	SypO2	30	3397	53.7
	1	P	1	73	SypO2	30	3386	53.7
	1	P	1	73	SypO2	31	3384	54.7
	1	P	1	73	SypO2	31	3388	54.7
	1	P	1	73	SypO2	31	3376	54.7
	1	P	1	73	SypO2	32	3382	55.6
	1	P	1	73	SypO2	32	3360	55.7
	1	P	1	73	SypO2	32	3379	55.7
	1	P	1	73	SypO2	33	3362	56.6
	1	P	1	73	SypO2	33	3359	56.7
	1	P	1	73	SypO2	33	3357	56.7
	1	P	1	73	SypO2	34	3354	57.7
	1	P	1	73	SypO2	34	3358	57.7
	1	P	1	73	SypO2	34	3345	57.7
	1	P	1	73	SypO2	35	3347	58.6
	1	P	1	73	SypO2	35	3347	58.7
	1	P	1	73	SypO2	35	3336	58.7
	1	P	1	73	SypO2	36	3324	59.7
	1	P	1	73	SypO2	36	3331	59.7
	1	P	1	73	SypO2	36	3327	59.7
	1	P	1	73	SypO2	37	3313	60.6
	1	P	1	73	SypO2	37	3331	60.7
	1	P	1	73	SypO2	37	3332	60.8
	1	P	1	73	SypO2	38	3309	61.7
	1	P	1	73	SypO2	38	3290	61.7
	1	P	1	73	SypO2	38	3304	61.7
	1	P	1	73	SypO2	39	3311	62.7
	1	P	1	73	SypO2	39	3309	62.7
	1	P	1	73	SypO2	39	3286	62.7
	1	P	1	73	SypO2	40	3282	63.6
	1	P	1	73	SypO2	40	3303	63.7
	1	P	1	73	SypO2	40	3304	63.7
	1	P	1	73	SypO2	41	3281	64.7
	1	P	1	73	SypO2	41	3270	64.7
	1	P	1	73	SypO2	41	3269	64.7
	1	P	1	73	SypO2	42	3289	65.5
	1	P	1	73	SypO2	42	3273	65.7
	1	P	1	73	SypO2	42	3271	65.7
	1	P	1	73	SypO2	43	3259	66.5
	1	P	1	73	SypO2	43	3258	66.7
	1	P	1	73	SypO2	43	3261	66.9
	1	P	1	73	SypO2	44	3268	67.5
	1	P	1	73	SypO2	44	3272	67.5
	1	P	1	73	SypO2	44	3260	67.7
	1	P	1	73	SypO2	45	3314	68.5
	1	P	1	73	SypO2	45	3326	68.7
	1	P	1	73	SypO2	45	3330	68.9
	1	P	1	73	SypO2	46	3483	69.7
	1	P	1	73	SypO2	46	3517	69.7
	1	P	1	73	SypO2	46	3538	69.7
	1	P	1	73	SypO2	47	3892	70.7
	1	P	1	73	SypO2	47	3958	70.5
	1	P	1	73	SypO2	47	4043	70.7
	1	P	1	73	SypO2	48	4983	71.5
	1	P	1	73	SypO2	48	5166	71.5
	1	P	1	73	SypO2	48	5344	71.7
	1	P	1	73	SypO2	49	7484	72.7
	1	P	1	73	SypO2	49	7944	72.7
	1	P	1	73	SypO2	49	8399	72.7
	1	P	1	73	SypO2	50	11883	73.5
	1	P	1	73	SypO2	50	12518	73.5
	1	P	1	73	SypO2	50	13184	73.7
	1	P	1	73	SypO2	51	16062	74.7
	1	P	1	73	SypO2	51	16434	74.7
	1	P	1	73	SypO2	51	16846	74.7
	1	P	1	73	SypO2	52	18007	75.7
	1	P	1	73	SypO2	52	18194	75.7
	1	P	1	73	SypO2	52	18248	75.7
	1	P	1	73	SypO2	53	18399	76.7
	1	P	1	73	SypO2	53	18531	76.7
	1	P	1	73	SypO2	53	18693	76.9
	1	P	1	73	SypO2	54	18284	77.5
	1	P	1	73	SypO2	54	18338	77.5
	1	P	1	73	SypO2	54	18272	77.7
	1	P	1	73	SypO2	55	17795	78.5
	1	P	1	73	SypO2	55	17867	78.7
	1	P	1	73	SypO2	55	17897	78.9
	1	P	1	73	SypO2	56	17438	79.7
	1	P	1	73	SypO2	56	17366	79.7
	1	P	1	73	SypO2	56	17425	79.9
	1	P	1	73	SypO2	57	16874	80.5
	1	P	1	73	SypO2	57	16989	80.7
	1	P	1	73	SypO2	57	17040	80.9
	1	P	1	73	SypO2	58	16487	81.5
	1	P	1	73	SypO2	58	16382	81.5
	1	P	1	73	SypO2	58	16450	81.7
	1	P	1	73	SypO2	59	15894	82.7
	1	P	1	73	SypO2	59	16047	82.7
	1	P	1	73	SypO2	59	16022	82.9
	1	P	1	73	SypO2	60	15506	83.5
	1	P	1	73	SypO2	60	15452	83.5
	1	P	1	73	SypO2	60	15500	83.7
	1	P	1	73	SypO2	61	15076	84.7
	1	P	1	73	SypO2	61	15057	84.7
	1	P	1	73	SypO2	61	15205	84.7
	1	P	1	73	SypO2	62	14715	85.7
	1	P	1	73	SypO2	62	14694	85.7
	1	P	1	73	SypO2	62	14680	85.7
	1	P	1	73	SypO2	63	14362	86.7
	1	P	1	73	SypO2	63	14346	86.7
	1	P	1	73	SypO2	63	14359	86.7
	1	P	1	73	SypO2	64	13877	87.5
	1	P	1	73	SypO2	64	13801	87.7
	1	P	1	73	SypO2	64	13902	87.7
	1	P	1	73	SypO2	65	13490	88.7
	1	P	1	73	SypO2	65	13512	88.7
	1	P	1	73	SypO2	65	13574	88.9
	1	P	1	73	SypO2	66	13052	89.5
	1	P	1	73	SypO2	66	13074	89.7
	1	P	1	73	SypO2	66	13107	89.7
	1	P	1	73	SypO2	67	12846	90.5
	1	P	1	73	SypO2	67	12727	90.7
	1	P	1	73	SypO2	67	12825	90.7
	1	P	1	73	SypO2	68	12393	91.5
	1	P	1	73	SypO2	68	12457	91.7
	1	P	1	73	SypO2	68	12469	91.7
	1	P	1	73	SypO2	69	12103	92.5
	1	P	1	73	SypO2	69	12122	92.7
	1	P	1	73	SypO2	69	12067	92.7
	1	P	1	73	SypO2	70	11620	93.5
	1	P	1	73	SypO2	70	11683	93.5
	1	P	1	73	SypO2	70	11722	93.5
	1	P	1	73	SypO2	71	11273	94.7
	1	P	1	73	SypO2	71	11295	94.7
	1	P	1	73	SypO2	71	11321	94.7
	1	P	1	85	SypO2	1	3214	25
	1	P	1	85	SypO2	1	3212	25
	1	P	1	85	SypO2	1	3215	25
	1	P	1	85	SypO2	2	3206	25.6
	1	P	1	85	SypO2	2	3189	25.6
	1	P	1	85	SypO2	2	3203	25.6
	1	P	1	85	SypO2	3	3189	26.8
	1	P	1	85	SypO2	3	3182	26.8
	1	P	1	85	SypO2	3	3186	26.8
	1	P	1	85	SypO2	4	3192	27.8
	1	P	1	85	SypO2	4	3194	27.8
	1	P	1	85	SypO2	4	3195	27.8
	1	P	1	85	SypO2	5	3184	29
	1	P	1	85	SypO2	5	3180	28.8
	1	P	1	85	SypO2	5	3178	28.8
	1	P	1	85	SypO2	6	3186	29.8
	1	P	1	85	SypO2	6	3174	29.8
	1	P	1	85	SypO2	6	3185	29.8
	1	P	1	85	SypO2	7	3178	30.8
	1	P	1	85	SypO2	7	3181	30.8
	1	P	1	85	SypO2	7	3183	30.8
	1	P	1	85	SypO2	8	3177	31.8
	1	P	1	85	SypO2	8	3177	31.8
	1	P	1	85	SypO2	8	3180	31.8
	1	P	1	85	SypO2	9	3172	32.7
	1	P	1	85	SypO2	9	3186	32.7
	1	P	1	85	SypO2	9	3171	32.8
	1	P	1	85	SypO2	10	3170	33.7
	1	P	1	85	SypO2	10	3193	33.7
	1	P	1	85	SypO2	10	3176	33.8
	1	P	1	85	SypO2	11	3169	34.8
	1	P	1	85	SypO2	11	3162	34.7
	1	P	1	85	SypO2	11	3151	34.7
	1	P	1	85	SypO2	12	3155	35.8
	1	P	1	85	SypO2	12	3172	35.8
	1	P	1	85	SypO2	12	3160	35.7
	1	P	1	85	SypO2	13	3190	36.8
	1	P	1	85	SypO2	13	3170	36.8
	1	P	1	85	SypO2	13	3167	36.7
	1	P	1	85	SypO2	14	3182	37.7
	1	P	1	85	SypO2	14	3173	37.8
	1	P	1	85	SypO2	14	3177	37.7
	1	P	1	85	SypO2	15	3167	38.8
	1	P	1	85	SypO2	15	3160	38.8
	1	P	1	85	SypO2	15	3171	38.7
	1	P	1	85	SypO2	16	3166	39.8
	1	P	1	85	SypO2	16	3182	39.7
	1	P	1	85	SypO2	16	3171	39.7
	1	P	1	85	SypO2	17	3155	40.7
	1	P	1	85	SypO2	17	3166	40.7
	1	P	1	85	SypO2	17	3177	40.7
	1	P	1	85	SypO2	18	3156	41.7
	1	P	1	85	SypO2	18	3169	41.7
	1	P	1	85	SypO2	18	3169	41.7
	1	P	1	85	SypO2	19	3176	42.7
	1	P	1	85	SypO2	19	3157	42.7
	1	P	1	85	SypO2	19	3165	42.7
	1	P	1	85	SypO2	20	3165	43.7
	1	P	1	85	SypO2	20	3159	43.7
	1	P	1	85	SypO2	20	3177	43.8
	1	P	1	85	SypO2	21	3160	44.7
	1	P	1	85	SypO2	21	3155	44.8
	1	P	1	85	SypO2	21	3150	45
	1	P	1	85	SypO2	22	3154	45.7
	1	P	1	85	SypO2	22	3163	45.8
	1	P	1	85	SypO2	22	3150	45.7
	1	P	1	85	SypO2	23	3158	46.7
	1	P	1	85	SypO2	23	3136	46.8
	1	P	1	85	SypO2	23	3148	46.7
	1	P	1	85	SypO2	24	3142	47.7
	1	P	1	85	SypO2	24	3139	47.7
	1	P	1	85	SypO2	24	3150	47.7
	1	P	1	85	SypO2	25	3136	48.7
	1	P	1	85	SypO2	25	3137	48.7
	1	P	1	85	SypO2	25	3144	48.8
	1	P	1	85	SypO2	26	3132	49.7
	1	P	1	85	SypO2	26	3136	49.7
	1	P	1	85	SypO2	26	3141	49.7
	1	P	1	85	SypO2	27	3113	50.7
	1	P	1	85	SypO2	27	3117	50.7
	1	P	1	85	SypO2	27	3130	50.7
	1	P	1	85	SypO2	28	3111	51.7
	1	P	1	85	SypO2	28	3115	51.7
	1	P	1	85	SypO2	28	3114	51.8
	1	P	1	85	SypO2	29	3102	52.7
	1	P	1	85	SypO2	29	3095	52.7
	1	P	1	85	SypO2	29	3116	52.7
	1	P	1	85	SypO2	30	3084	53.7
	1	P	1	85	SypO2	30	3098	53.8
	1	P	1	85	SypO2	30	3101	53.8
	1	P	1	85	SypO2	31	3089	54.7
	1	P	1	85	SypO2	31	3090	54.7
	1	P	1	85	SypO2	31	3092	54.8
	1	P	1	85	SypO2	32	3082	55.7
	1	P	1	85	SypO2	32	3069	55.7
	1	P	1	85	SypO2	32	3071	55.7
	1	P	1	85	SypO2	33	3068	56.6
	1	P	1	85	SypO2	33	3073	56.8
	1	P	1	85	SypO2	33	3055	57
	1	P	1	85	SypO2	34	3055	57.7
	1	P	1	85	SypO2	34	3055	57.7
	1	P	1	85	SypO2	34	3058	57.8
	1	P	1	85	SypO2	35	3036	58.7
	1	P	1	85	SypO2	35	3037	58.8
	1	P	1	85	SypO2	35	3044	58.8
	1	P	1	85	SypO2	36	3033	59.7
	1	P	1	85	SypO2	36	3039	59.7
	1	P	1	85	SypO2	36	3030	59.8
	1	P	1	85	SypO2	37	3031	60.7
	1	P	1	85	SypO2	37	3025	60.8
	1	P	1	85	SypO2	37	3024	60.8
	1	P	1	85	SypO2	38	3008	61.7
	1	P	1	85	SypO2	38	3010	61.7
	1	P	1	85	SypO2	38	3009	61.8
	1	P	1	85	SypO2	39	3009	62.7
	1	P	1	85	SypO2	39	2995	62.7
	1	P	1	85	SypO2	39	3016	62.7
	1	P	1	85	SypO2	40	3004	63.7
	1	P	1	85	SypO2	40	3008	63.8
	1	P	1	85	SypO2	40	3009	64
	1	P	1	85	SypO2	41	3012	64.7
	1	P	1	85	SypO2	41	2992	64.7
	1	P	1	85	SypO2	41	3008	64.9
	1	P	1	85	SypO2	42	3001	65.7
	1	P	1	85	SypO2	42	2998	65.7
	1	P	1	85	SypO2	42	2999	65.9
	1	P	1	85	SypO2	43	2991	66.7
	1	P	1	85	SypO2	43	3009	66.9
	1	P	1	85	SypO2	43	3005	67
	1	P	1	85	SypO2	44	3013	67.5
	1	P	1	85	SypO2	44	3022	67.7
	1	P	1	85	SypO2	44	3013	68
	1	P	1	85	SypO2	45	3050	68.7
	1	P	1	85	SypO2	45	3067	68.9
	1	P	1	85	SypO2	45	3069	69
	1	P	1	85	SypO2	46	3200	69.5
	1	P	1	85	SypO2	46	3234	69.7
	1	P	1	85	SypO2	46	3268	69.9
	1	P	1	85	SypO2	47	3565	70.7
	1	P	1	85	SypO2	47	3622	70.7
	1	P	1	85	SypO2	47	3688	70.9
	1	P	1	85	SypO2	48	4428	71.5
	1	P	1	85	SypO2	48	4577	71.9
	1	P	1	85	SypO2	48	4759	72
	1	P	1	85	SypO2	49	6403	72.5
	1	P	1	85	SypO2	49	6776	72.7
	1	P	1	85	SypO2	49	7171	72.9
	1	P	1	85	SypO2	50	9972	73.5
	1	P	1	85	SypO2	50	10440	73.7
	1	P	1	85	SypO2	50	10913	74
	1	P	1	85	SypO2	51	13338	74.5
	1	P	1	85	SypO2	51	13670	74.7
	1	P	1	85	SypO2	51	14001	74.9
	1	P	1	85	SypO2	52	14977	75.7
	1	P	1	85	SypO2	52	15190	75.7
	1	P	1	85	SypO2	52	15397	75.7
	1	P	1	85	SypO2	53	15528	76.9
	1	P	1	85	SypO2	53	15558	76.9
	1	P	1	85	SypO2	53	15459	76.9
	1	P	1	85	SypO2	54	15223	77.5
	1	P	1	85	SypO2	54	15234	77.7
	1	P	1	85	SypO2	54	15318	78
	1	P	1	85	SypO2	55	15041	78.7
	1	P	1	85	SypO2	55	15010	78.9
	1	P	1	85	SypO2	55	14958	79
	1	P	1	85	SypO2	56	14526	79.7
	1	P	1	85	SypO2	56	14698	79.9
	1	P	1	85	SypO2	56	14626	79.9
	1	P	1	85	SypO2	57	14373	80.7
	1	P	1	85	SypO2	57	14233	81
	1	P	1	85	SypO2	57	14193	81
	1	P	1	85	SypO2	58	13907	81.5
	1	P	1	85	SypO2	58	13876	81.7
	1	P	1	85	SypO2	58	13794	82
	1	P	1	85	SypO2	59	13619	82.7
	1	P	1	85	SypO2	59	13492	83
	1	P	1	85	SypO2	59	13538	82.9
	1	P	1	85	SypO2	60	13149	83.5
	1	P	1	85	SypO2	60	13150	83.7
	1	P	1	85	SypO2	60	13171	84
	1	P	1	85	SypO2	61	12883	84.7
	1	P	1	85	SypO2	61	12843	84.9
	1	P	1	85	SypO2	61	12842	84.9
	1	P	1	85	SypO2	62	12543	85.7
	1	P	1	85	SypO2	62	12575	85.9
	1	P	1	85	SypO2	62	12460	85.9
	1	P	1	85	SypO2	63	12182	86.7
	1	P	1	85	SypO2	63	12179	86.7
	1	P	1	85	SypO2	63	12237	86.7
	1	P	1	85	SypO2	64	11880	87.7
	1	P	1	85	SypO2	64	11825	87.9
	1	P	1	85	SypO2	64	11854	88
	1	P	1	85	SypO2	65	11507	88.7
	1	P	1	85	SypO2	65	11488	88.9
	1	P	1	85	SypO2	65	11587	88.9
	1	P	1	85	SypO2	66	11153	89.7
	1	P	1	85	SypO2	66	11260	89.7
	1	P	1	85	SypO2	66	11322	89.7
	1	P	1	85	SypO2	67	10976	90.5
	1	P	1	85	SypO2	67	10998	90.7
	1	P	1	85	SypO2	67	11005	90.9
	1	P	1	85	SypO2	68	10692	91.7
	1	P	1	85	SypO2	68	10684	91.7
	1	P	1	85	SypO2	68	10758	91.9
	1	P	1	85	SypO2	69	10398	92.7
	1	P	1	85	SypO2	69	10333	92.7
	1	P	1	85	SypO2	69	10412	92.7
	1	P	1	85	SypO2	70	10075	93.5
	1	P	1	85	SypO2	70	10138	93.5
	1	P	1	85	SypO2	70	10125	93.7
	1	P	1	85	SypO2	71	9716	94.7
	1	P	1	85	SypO2	71	9792	94.7
	1	P	1	85	SypO2	71	9815	94.7

## Sheet: Supp. Fig. 1
	time (min)	rayleigh ratio	molar mass
	-0.104	0.0117424
	-0.0871654	0.00983855
	-0.0703309	0.00807668
	-0.0534963	0.00651996
	-0.0366618	0.00519858
	-0.0198272	0.00411381
	-0.00299266	0.00324661
	0.0138419	0.00256704
	0.0306764	0.00204198
	0.047511	0.00164011
	0.0643456	0.00133439
	0.0811801	0.0011027
	0.0980147	0.000927598
	0.114849	0.000795577
	0.131684	0.000696348
	0.148518	0.000622154
	0.165353	0.000567209
	0.182187	0.00052722
	0.199022	0.000498977
	0.215857	0.000480011
	0.232691	0.000468295
	0.249526	0.000462027
	0.26636	0.000459506
	0.283195	0.000459108
	0.300029	0.000459363
	0.316864	0.000459075
	0.333698	0.000457447
	0.350533	0.000454131
	0.367368	0.000449203
	0.384202	0.000444342
	0.401037	0.000438481
	0.417871	0.000432271
	0.434706	0.000426282
	0.45154	0.000420951
	0.468375	0.000416582
	0.485209	0.000413348
	0.502044	0.000411292
	0.518879	0.000410334
	0.535713	0.000410294
	0.552548	0.00041092
	0.569382	0.000411907
	0.586217	0.000412934
	0.603051	0.000413683
	0.619886	0.000413854
	0.63672	0.000413206
	0.653555	0.000411606
	0.67039	0.000409082
	0.687224	0.000405847
	0.704059	0.00040227
	0.720893	0.000398816
	0.737728	0.00039594
	0.754562	0.000393988
	0.771397	0.000393119
	0.788231	0.000393284
	0.805066	0.000394215
	0.821901	0.000395497
	0.838735	0.000396633
	0.85557	0.000397144
	0.872404	0.000396655
	0.889239	0.000394953
	0.906073	0.000392014
	0.922908	0.000387982
	0.939742	0.000383123
	0.956577	0.000377768
	0.973412	0.000372268
	0.990246	0.000366971
	1.00708	0.000362209
	1.02392	0.00035831
	1.04075	0.000355579
	1.05758	0.000354256
	1.07442	0.000354453
	1.09125	0.000356095
	1.10809	0.000358874
	1.12492	0.000362253
	1.14176	0.000365533
	1.15859	0.000367953
	1.17543	0.000368822
	1.19226	0.000367662
	1.2091	0.000364318
	1.22593	0.000358996
	1.24276	0.000352236
	1.2596	0.000344783
	1.27643	0.000337417
	1.29327	0.000330766
	1.3101	0.000325178
	1.32694	0.000320681
	1.34377	0.000317025
	1.36061	0.000313806
	1.37744	0.000310623
	1.39428	0.000307231
	1.41111	0.000303643
	1.42794	0.000300138
	1.44478	0.000297177
	1.46161	0.000295275
	1.47845	0.000294831
	1.49528	0.000296023
	1.51212	0.000298773
	1.52895	0.000302788
	1.54579	0.000307654
	1.56262	0.000312933
	1.57946	0.000318225
	1.59629	0.000323208
	1.61312	0.000327628
	1.62996	0.000331325
	1.64679	0.000334212
	1.66363	0.00033628
	1.68046	0.000337594
	1.6973	0.000338265
	1.71413	0.00033842
	1.73097	0.000338146
	1.7478	0.00033748
	1.76464	0.000336391
	1.78147	0.000334826
	1.7983	0.000332777
	1.81514	0.000330316
	1.83197	0.000327626
	1.84881	0.000324975
	1.86564	0.000322665
	1.88248	0.000320964
	1.89931	0.00032005
	1.91615	0.000319991
	1.93298	0.000320761
	1.94982	0.000322283
	1.96665	0.000324476
	1.98348	0.000327303
	2.00032	0.000330784
	2.01715	0.000334969
	2.03399	0.000339901
	2.05082	0.00034554
	2.06766	0.000351708
	2.08449	0.000358084
	2.10133	0.000364228
	2.11816	0.000369667
	2.135	0.000373983
	2.15183	0.000376891
	2.16867	0.000378288
	2.1855	0.000378253
	2.20233	0.000377008
	2.21917	0.000374846
	2.236	0.000372063
	2.25284	0.000368908
	2.26967	0.00036558
	2.28651	0.000362239
	2.30334	0.000359058
	2.32018	0.000356243
	2.33701	0.000354034
	2.35385	0.000352664
	2.37068	0.000352312
	2.38751	0.000353044
	2.40435	0.000354807
	2.42118	0.00035746
	2.43802	0.000360777
	2.45485	0.000364486
	2.47169	0.000368258
	2.48852	0.000371721
	2.50536	0.000374462
	2.52219	0.000376065
	2.53903	0.000376187
	2.55586	0.000374637
	2.57269	0.000371434
	2.58953	0.000366811
	2.60636	0.000361153
	2.6232	0.000354923
	2.64003	0.000348568
	2.65687	0.000342474
	2.6737	0.000336967
	2.69054	0.000332341
	2.70737	0.000328879
	2.72421	0.000326863
	2.74104	0.000326528
	2.75787	0.000328016
	2.77471	0.000331317
	2.79154	0.000336232
	2.80838	0.00034238
	2.82521	0.000349245
	2.84205	0.000356255
	2.85888	0.000362871
	2.87572	0.000368666
	2.89255	0.000373385
	2.90939	0.000376928
	2.92622	0.000379317
	2.94305	0.000380618
	2.95989	0.000380887
	2.97672	0.000380133
	2.99356	0.000378332
	3.01039	0.000375477
	3.02723	0.00037164
	3.04406	0.000367008
	3.0609	0.000361888
	3.07773	0.000356654
	3.09457	0.00035167
	3.1114	0.000347199
	3.12823	0.000343337
	3.14507	0.000340018
	3.1619	0.000337048
	3.17874	0.000334204
	3.19557	0.000331338
	3.21241	0.000328441
	3.22924	0.000325663
	3.24608	0.000323257
	3.26291	0.000321496
	3.27975	0.000320555
	3.29658	0.000320456
	3.31341	0.000321024
	3.33025	0.00032192
	3.34708	0.000322714
	3.36392	0.000322992
	3.38075	0.00032243
	3.39759	0.000320832
	3.41442	0.000318126
	3.43126	0.000314319
	3.44809	0.000309456
	3.46493	0.000303606
	3.48176	0.000296907
	3.4986	0.000289595
	3.51543	0.000282035
	3.53226	0.000274686
	3.5491	0.000268021
	3.56593	0.000262407
	3.58277	0.000258016
	3.5996	0.00025479
	3.61644	0.000252491
	3.63327	0.0002508
	3.65011	0.000249418
	3.66694	0.000248171
	3.68378	0.000247002
	3.70061	0.000245945
	3.71744	0.00024507
	3.73428	0.000244447
	3.75111	0.000244119
	3.76795	0.000244129
	3.78478	0.00024454
	3.80162	0.00024545
	3.81845	0.000246986
	3.83529	0.000249287
	3.85212	0.000252455
	3.86896	0.000256514
	3.88579	0.000261391
	3.90262	0.00026692
	3.91946	0.00027286
	3.93629	0.000278921
	3.95313	0.000284785
	3.96996	0.000290112
	3.9868	0.000294574
	4.00363	0.000297863
	4.02047	0.000299739
	4.0373	0.000300061
	4.05414	0.000298793
	4.07097	0.000296006
	4.0878	0.000291824
	4.10464	0.000286401
	4.12147	0.000279913
	4.13831	0.000272576
	4.15514	0.000264652
	4.17198	0.000256454
	4.18881	0.000248349
	4.20565	0.000240775
	4.22248	0.000234251
	4.23932	0.000229388
	4.25615	0.000226867
	4.27298	0.000227336
	4.28982	0.000231235
	4.30665	0.000238602
	4.32349	0.000248937
	4.34032	0.000261205
	4.35716	0.000273996
	4.37399	0.000285787
	4.39083	0.000295235
	4.40766	0.000301403
	4.4245	0.000303873
	4.44133	0.000302719
	4.45816	0.000298419
	4.475	0.000291726
	4.49183	0.000283546
	4.50867	0.00027481
	4.5255	0.000266355
	4.54234	0.000258816
	4.55917	0.000252552
	4.57601	0.000247635
	4.59284	0.000243896
	4.60968	0.000241032
	4.62651	0.00023876
	4.64334	0.000236889
	4.66018	0.000235365
	4.67701	0.000234234
	4.69385	0.000233563
	4.71068	0.000233361
	4.72752	0.00023352
	4.74435	0.000233827
	4.76119	0.000234019
	4.77802	0.000233871
	4.79486	0.000233282
	4.81169	0.00023234
	4.82852	0.00023134
	4.84536	0.000230744
	4.86219	0.000231087
	4.87903	0.000232805
	4.89586	0.000236101
	4.9127	0.000240824
	4.92953	0.000246437
	4.94637	0.000252112
	4.9632	0.000256907
	4.98004	0.000259996
	4.99687	0.000260838
	5.01371	0.000259271
	5.03054	0.000255476
	5.04737	0.000249865
	5.06421	0.000242939
	5.08104	0.00023518
	5.09788	0.00022704
	5.11471	0.000218948
	5.13155	0.000211361
	5.14838	0.000204782
	5.16522	0.000199719
	5.18205	0.000196616
	5.19889	0.000195756
	5.21572	0.000197185
	5.23255	0.000200673
	5.24939	0.000205716
	5.26622	0.000211592
	5.28306	0.000217437
	5.29989	0.000222373
	5.31673	0.000225634
	5.33356	0.000226712
	5.3504	0.000225461
	5.36723	0.000222133
	5.38407	0.000217339
	5.4009	0.000211919
	5.41773	0.000206764
	5.43457	0.000202626
	5.4514	0.000199935
	5.46824	0.000198724
	5.48507	0.000198648
	5.50191	0.000199104
	5.51874	0.000199415
	5.53558	0.000199029
	5.55241	0.000197659
	5.56925	0.000195337
	5.58608	0.000192399
	5.60291	0.000189364
	5.61975	0.00018678
	5.63658	0.000185087
	5.65342	0.000184517
	5.67025	0.000185062
	5.68709	0.000186507
	5.70392	0.000188487
	5.72076	0.000190562
	5.73759	0.000192298
	5.75443	0.000193337
	5.77126	0.000193461
	5.78809	0.000192637
	5.80493	0.000191005
	5.82176	0.000188855
	5.8386	0.000186538
	5.85543	0.000184388
	5.87227	0.0001826
	5.8891	0.000181189
	5.90594	0.000179982
	5.92277	0.000178688
	5.93961	0.000176988
	5.95644	0.000174637
	5.97327	0.000171526
	5.99011	0.000167718
	6.00694	0.000163458
	6.02378	0.000159104
	6.04061	0.000155052
	6.05745	0.000151648
	6.07428	0.000149116
	6.09112	0.000147526
	6.10795	0.000146815
	6.12479	0.00014684
	6.14162	0.00014744
	6.15845	0.000148478
	6.17529	0.000149877
	6.19212	0.000151582
	6.20896	0.000153548
	6.22579	0.000155707
	6.24263	0.000157957
	6.25946	0.000160161
	6.2763	0.000162157
	6.29313	0.000163793
	6.30997	0.000164944
	6.3268	0.000165527
	6.34363	0.000165486
	6.36047	0.000164768
	6.3773	0.000163297
	6.39414	0.000160981
	6.41097	0.000157754
	6.42781	0.00015362
	6.44464	0.000148685
	6.46148	0.000143153
	6.47831	0.000137288
	6.49515	0.000131373
	6.51198	0.000125666
	6.52882	0.00012038
	6.54565	0.000115651
	6.56248	0.000111528
	6.57932	0.000107928
	6.59615	0.000104695
	6.61299	0.000101651
	6.62982	9.86977e-05
	6.64666	9.58982e-05
	6.66349	9.35036e-05
	6.68033	9.18857e-05
	6.69716	9.14015e-05
	6.714	9.22365e-05
	6.73083	9.42779e-05
	6.74766	9.70726e-05
	6.7645	9.98825e-05
	6.78133	0.000101819
	6.79817	0.000102018
	6.815	9.98296e-05
	6.83184	9.49501e-05
	6.84867	8.74898e-05
	6.86551	7.79366e-05
	6.88234	6.7018e-05
	6.89918	5.55309e-05
	6.91601	4.41686e-05
	6.93284	3.34103e-05
	6.94968	2.35297e-05
	6.96651	1.46897e-05
	6.98335	7.05525e-06
	7.00018	9.04906e-07
	7.01702	-3.36384e-06
	7.03385	-5.32877e-06
	7.05069	-4.68718e-06
	7.06752	-1.39244e-06
	7.08436	4.25632e-06
	7.10119	1.16435e-05
	7.11802	1.99494e-05
	7.13486	2.83098e-05
	7.15169	3.59655e-05
	7.16853	4.2384e-05
	7.18536	4.72999e-05
	7.2022	5.07052e-05
	7.21903	5.27761e-05
	7.23587	5.38211e-05
	7.2527	5.41931e-05
	7.26954	5.42438e-05
	7.28637	5.42914e-05
	7.3032	5.45907e-05
	7.32004	5.53023e-05
	7.33687	5.64632e-05
	7.35371	5.79735e-05
	7.37054	5.96129e-05
	7.38738	6.10896e-05
	7.40421	6.21199e-05
	7.42105	6.25006e-05
	7.43788	6.21699e-05
	7.45472	6.12112e-05
	7.47155	5.98196e-05
	7.48838	5.82478e-05
	7.50522	5.67453e-05
	7.52205	5.55154e-05
	7.53889	5.4679e-05
	7.55572	5.42808e-05
	7.57256	5.43125e-05
	7.58939	5.47391e-05
	7.60623	5.55233e-05
	7.62306	5.66484e-05
	7.6399	5.80901e-05
	7.65673	5.97824e-05
	7.67356	6.15891e-05
	7.6904	6.32915e-05
	7.70723	6.4613e-05
	7.72407	6.52691e-05
	7.7409	6.50343e-05
	7.75774	6.37928e-05
	7.77457	6.15642e-05
	7.79141	5.85001e-05
	7.80824	5.4846e-05
	7.82508	5.08903e-05
	7.84191	4.69219e-05
	7.85875	4.32034e-05
	7.87558	3.9977e-05
	7.89241	3.74819e-05
	7.90925	3.59641e-05
	7.92608	3.56512e-05
	7.94292	3.6687e-05
	7.95975	3.90407e-05
	7.97659	4.24321e-05
	7.99342	4.63037e-05
	8.01026	4.98878e-05
	8.02709	5.23621e-05
	8.04393	5.30497e-05
	8.06076	5.16019e-05
	8.07759	4.8099e-05
	8.09443	4.30319e-05
	8.11126	3.71818e-05
	8.1281	3.14307e-05
	8.14493	2.65781e-05
	8.16177	2.32062e-05
	8.1786	2.16143e-05
	8.19544	2.18586e-05
	8.21227	2.38228e-05
	8.22911	2.73114e-05
	8.24594	3.21268e-05
	8.26277	3.80954e-05
	8.27961	4.5029e-05
	8.29644	5.26518e-05
	8.31328	6.05306e-05
	8.33011	6.80612e-05
	8.34695	7.45308e-05
	8.36378	7.9269e-05
	8.38062	8.18055e-05
	8.39745	8.1994e-05
	8.41429	8.00329e-05
	8.43112	7.63877e-05
	8.44795	7.16399e-05
	8.46479	6.6339e-05
	8.48162	6.09195e-05
	8.49846	5.57047e-05
	8.51529	5.09636e-05
	8.53213	4.69544e-05
	8.54896	4.39489e-05
	8.5658	4.21673e-05
	8.58263	4.17014e-05
	8.59947	4.24483e-05
	8.6163	4.40914e-05
	8.63313	4.62123e-05
	8.64997	4.84189e-05
	8.6668	5.05057e-05
	8.68364	5.25452e-05
	8.70047	5.4894e-05
	8.71731	5.80638e-05
	8.73414	6.25325e-05
	8.75098	6.85524e-05
	8.76781	7.60327e-05
	8.78465	8.45219e-05
	8.80148	9.3304e-05
	8.81831	0.000101556
	8.83515	0.000108517
	8.85198	0.000113635
	8.86882	0.000116621
	8.88565	0.000117461
	8.90249	0.000116372
	8.91932	0.000113718
	8.93616	0.000109934
	8.95299	0.000105417
	8.96983	0.000100509
	8.98666	9.54708e-05
	9.00349	9.04899e-05
	9.02033	8.57086e-05
	9.03716	8.12564e-05
	9.054	7.72487e-05
	9.07083	7.37864e-05
	9.08767	7.09231e-05
	9.1045	6.86408e-05
	9.12134	6.68437e-05
	9.13817	6.53545e-05
	9.15501	6.39505e-05
	9.17184	6.23685e-05
	9.18867	6.03466e-05
	9.20551	5.76608e-05
	9.22234	5.4179e-05
	9.23918	4.98991e-05
	9.25601	4.49587e-05
	9.27285	3.96354e-05
	9.28968	3.43177e-05
	9.30652	2.94555e-05
	9.32335	2.55254e-05
	9.34019	2.29978e-05
	9.35702	2.22972e-05
	9.37386	2.37442e-05
	9.39069	2.74675e-05
	9.40752	3.33276e-05
	9.42436	4.08787e-05
	9.44119	4.94016e-05
	9.45803	5.80257e-05
	9.47486	6.58827e-05
	9.4917	7.22591e-05
	9.50853	7.66782e-05
	9.52537	7.8922e-05
	9.5422	7.89667e-05
	9.55904	7.69163e-05
	9.57587	7.29617e-05
	9.5927	6.73816e-05
	9.60954	6.05895e-05
	9.62637	5.31489e-05
	9.64321	4.57473e-05
	9.66004	3.91108e-05
	9.67688	3.38836e-05
	9.69371	3.05195e-05
	9.71055	2.92301e-05
	9.72738	2.99611e-05
	9.74422	3.24156e-05
	9.76105	3.60971e-05
	9.77788	4.03603e-05
	9.79472	4.44767e-05
	9.81155	4.77096e-05
	9.82839	4.94229e-05
	9.84522	4.92005e-05
	9.86206	4.6924e-05
	9.87889	4.28101e-05
	9.89573	3.73796e-05
	9.91256	3.13744e-05
	9.9294	2.56071e-05
	9.94623	2.08107e-05
	9.96306	1.75119e-05
	9.9799	1.59606e-05
	9.99673	1.60886e-05
	10.0136	1.75571e-05
	10.0304	1.98417e-05
	10.0472	2.23545e-05
	10.0641	2.45487e-05
	10.0809	2.60136e-05
	10.0977	2.65094e-05
	10.1146	2.59572e-05
	10.1314	2.44105e-05
	10.1482	2.202e-05
	10.1651	1.89963e-05
	10.1819	1.55811e-05
	10.1987	1.20226e-05
	10.2156	8.53684e-06
	10.2324	5.2542e-06
	10.2493	2.19465e-06
	10.2661	-7.36288e-07
	10.2829	-3.71165e-06
	10.2998	-6.89557e-06
	10.3166	-1.03758e-05
	10.3334	-1.40984e-05
	10.3503	-1.78495e-05
	10.3671	-2.12918e-05
	10.3839	-2.405e-05
	10.4008	-2.58109e-05
	10.4176	-2.64149e-05
	10.4344	-2.59104e-05
	10.4513	-2.45185e-05
	10.4681	-2.25724e-05
	10.4849	-2.04042e-05
	10.5018	-1.82422e-05
	10.5186	-1.61483e-05
	10.5354	-1.40252e-05
	10.5523	-1.16825e-05
	10.5691	-8.94732e-06
	10.5859	-5.76288e-06
	10.6028	-2.23574e-06
	10.6196	1.36618e-06
	10.6364	4.67838e-06
	10.6533	7.34772e-06
	10.6701	9.11538e-06
	10.687	9.89936e-06
	10.7038	9.82411e-06
	10.7206	9.21456e-06
	10.7375	8.5366e-06
	10.7543	8.30618e-06
	10.7711	8.98564e-06
	10.788	1.08887e-05
	10.8048	1.41141e-05
	10.8216	1.85371e-05
	10.8385	2.38301e-05
	10.8553	2.95401e-05
	10.8721	3.51755e-05
	10.889	4.0286e-05
	10.9058	4.45315e-05
	10.9226	4.7695e-05
	10.9395	4.96842e-05
	10.9563	5.05309e-05
	10.9731	5.03816e-05
	10.99	4.9492e-05
	11.0068	4.82195e-05
	11.0236	4.69707e-05
	11.0405	4.61418e-05
	11.0573	4.6036e-05
	11.0741	4.67935e-05
	11.091	4.83674e-05
	11.1078	5.05316e-05
	11.1246	5.29324e-05
	11.1415	5.51651e-05
	11.1583	5.68457e-05
	11.1752	5.76681e-05
	11.192	5.74256e-05
	11.2088	5.60331e-05
	11.2257	5.35502e-05
	11.2425	5.02165e-05
	11.2593	4.64814e-05
	11.2762	4.3007e-05
	11.293	4.06067e-05
	11.3098	4.01105e-05
	11.3267	4.21727e-05
	11.3435	4.70585e-05
	11.3603	5.44775e-05
	11.3772	6.35537e-05
	11.394	7.29451e-05
	11.4108	8.11201e-05
	11.4277	8.67101e-05
	11.4445	8.88091e-05
	11.4613	8.71456e-05
	11.4782	8.20493e-05
	11.495	7.42769e-05
	11.5118	6.47552e-05
	11.5287	5.43653e-05
	11.5455	4.38065e-05
	11.5623	3.35841e-05
	11.5792	2.40477e-05
	11.596	1.54615e-05
	11.6129	8.05346e-06
	11.6297	2.02475e-06
	11.6465	-2.46392e-06
	11.6634	-5.34781e-06
	11.6802	-6.68895e-06
	11.697	-6.68926e-06
	11.7139	-5.666e-06
	11.7307	-3.97732e-06
	11.7475	-1.94415e-06
	11.7644	2.29121e-07
	11.7812	2.48788e-06
	11.798	4.90689e-06
	11.8149	7.61673e-06
	11.8317	1.06962e-05
	11.8485	1.40755e-05
	11.8654	1.75092e-05
	11.8822	2.06086e-05
	11.899	2.29461e-05
	11.9159	2.41868e-05
	11.9327	2.42039e-05
	11.9495	2.31065e-05
	11.9664	2.12394e-05
	11.9832	1.91076e-05
	12	1.72751e-05
	12.0169	1.62762e-05
	12.0337	1.65205e-05
	12.0505	1.82199e-05
	12.0674	2.1339e-05
	12.0842	2.55843e-05
	12.1011	3.04405e-05
	12.1179	3.52454e-05
	12.1347	3.93203e-05
	12.1516	4.20885e-05
	12.1684	4.31828e-05
	12.1852	4.25017e-05
	12.2021	4.0218e-05
	12.2189	3.67229e-05
	12.2357	3.25278e-05
	12.2526	2.81468e-05
	12.2694	2.39935e-05
	12.2862	2.03062e-05
	12.3031	1.71364e-05
	12.3199	1.43923e-05
	12.3367	1.19141e-05
	12.3536	9.58416e-06
	12.3704	7.40252e-06
	12.3872	5.53108e-06
	12.4041	4.2663e-06
	12.4209	3.94673e-06
	12.4377	4.81818e-06
	12.4546	6.9095e-06
	12.4714	9.96966e-06
	12.4882	1.35108e-05
	12.5051	1.69394e-05
	12.5219	1.97502e-05
	12.5388	2.16773e-05
	12.5556	2.27431e-05
	12.5724	2.31983e-05
	12.5893	2.33739e-05
	12.6061	2.35194e-05
	12.6229	2.37151e-05
	12.6398	2.38415e-05
	12.6566	2.36527e-05
	12.6734	2.2886e-05
	12.6903	2.13505e-05
	12.7071	1.89708e-05
	12.7239	1.57607e-05
	12.7408	1.17667e-05
	12.7576	7.01299e-06
	12.7744	1.49048e-06
	12.7913	-4.79179e-06
	12.8081	-1.1717e-05
	12.8249	-1.9003e-05
	12.8418	-2.61963e-05
	12.8586	-3.27557e-05
	12.8754	-3.81977e-05
	12.8923	-4.22304e-05
	12.9091	-4.48268e-05
	12.9259	-4.6183e-05
	12.9428	-4.65955e-05
	12.9596	-4.63035e-05
	12.9765	-4.53782e-05
	12.9933	-4.37083e-05
	13.0101	-4.10318e-05
	13.027	-3.70851e-05
	13.0438	-3.17176e-05
	13.0606	-2.49828e-05
	13.0775	-1.7164e-05
	13.0943	-8.75816e-06
	13.1111	-3.69954e-07
	13.128	7.39594e-06
	13.1448	1.40405e-05
	13.1616	1.92567e-05
	13.1785	2.29724e-05
	13.1953	2.53414e-05
	13.2121	2.66832e-05
	13.229	2.73863e-05
	13.2458	2.77886e-05
	13.2626	2.80855e-05
	13.2795	2.82698e-05
	13.2963	2.81597e-05
	13.3131	2.74719e-05
	13.33	2.59466e-05
	13.3468	2.34643e-05
	13.3636	2.01124e-05
	13.3805	1.61617e-05
	13.3973	1.19911e-05
	13.4141	7.98761e-06
	13.431	4.44184e-06
	13.4478	1.52098e-06
	13.4647	-7.2607e-07
	13.4815	-2.29528e-06
	13.4983	-3.16074e-06
	13.5152	-3.22329e-06
	13.532	-2.31378e-06
	13.5488	-2.46577e-07
	13.5657	3.09628e-06
	13.5825	7.67536e-06
	13.5993	1.3247e-05
	13.6162	1.93537e-05
	13.633	2.53883e-05
	13.6498	3.07006e-05
	13.6667	3.47146e-05
	13.6835	3.70256e-05
	13.7003	3.7457e-05
	13.7172	3.60659e-05
	13.734	3.3112e-05
	13.7508	2.90012e-05
	13.7677	2.42211e-05
	13.7845	1.92802e-05
	13.8013	1.46665e-05
	13.8182	1.08301e-05
	13.835	8.1745e-06
	13.8518	7.06435e-06
	13.8687	7.80959e-06
	13.8855	1.06367e-05
	13.9024	1.56336e-05
	13.9192	2.26915e-05
	13.936	3.14733e-05
	13.9529	4.14172e-05
	13.9697	5.17757e-05
	13.9865	6.17122e-05
	14.0034	7.04289e-05
	14.0202	7.73031e-05
	14.037	8.20036e-05
	14.0539	8.45506e-05
	14.0707	8.53062e-05
	14.0875	8.48889e-05
	14.1044	8.40465e-05
	14.1212	8.35217e-05
	14.138	8.39491e-05
	14.1549	8.58112e-05
	14.1717	8.94141e-05
	14.1885	9.49066e-05
	14.2054	0.00010231
	14.2222	0.000111553
	14.239	0.000122532
	14.2559	0.000135172
	14.2727	0.000149486
	14.2895	0.000165619
	14.3064	0.000183837
	14.3232	0.000204467
	14.34	0.00022782
	14.3569	0.000254078
	14.3737	0.000283237
	14.3906	0.0003151
	14.4074	0.000349354
	14.4242	0.000385704
	14.4411	0.00042398
	14.4579	0.000464177
	14.4747	0.000506403
	14.4916	0.000550757
	14.5084	0.000597222
	14.5252	0.000645651
	14.5421	0.000695868
	14.5589	0.000747844
	14.5757	0.00080185
	14.5926	0.000858494
	14.6094	0.000918599
	14.6262	0.000982949
	14.6431	0.00105204
	14.6599	0.00112597
	14.6767	0.00120452
	14.6936	0.00128745
	14.7104	0.00137483
	14.7272	0.00146724
	14.7441	0.00156559
	14.7609	0.00167069
	14.7777	0.00178268
	14.7946	0.00190064
	14.8114	0.00202261
	14.8283	0.00214607
	14.8451	0.00226864
	14.8619	0.00238877
	14.8788	0.00250595
	14.8956	0.00262064
	14.9124	0.00273381
	14.9293	0.00284667
	14.9461	0.00296044
	14.9629	0.00307647
	14.9798	0.00319635
	14.9966	0.00332184
	15.0134	0.00345459
	15.0303	0.00359566
	15.0471	0.00374522
	15.0639	0.00390241
	15.0808	0.00406576
	15.0976	0.00423363
	15.1144	0.00440466
	15.1313	0.00457789
	15.1481	0.00475259
	15.1649	0.004928
	15.1818	0.00510313
	15.1986	0.00527679
	15.2154	0.005448
	15.2323	0.00561629
	15.2491	0.00578194
	15.2659	0.00594611
	15.2828	0.00611066
	15.2996	0.0062779
	15.3165	0.0064504
	15.3333	0.00663066
	15.3501	0.00682084
	15.367	0.00702236
	15.3838	0.0072355
	15.4006	0.00745903
	15.4175	0.00769014
	15.4343	0.00792469
	15.4511	0.0081581
	15.468	0.00838634
	15.4848	0.00860711
	15.5016	0.00882061
	15.5185	0.00902974
	15.5353	0.00923958
	15.5521	0.00945628
	15.569	0.00968565
	15.5858	0.00993171
	15.6026	0.0101956
	15.6195	0.0104751
	15.6363	0.0107649
	15.6531	0.0110579
	15.67	0.0113469
	15.6868	0.0116268
	15.7036	0.0118957
	15.7205	0.0121559
	15.7373	0.0124125
	15.7542	0.0126718
	15.771	0.0129386
	15.7878	0.0132146
	15.8047	0.0134974
	15.8215	0.0137814
	15.8383	0.0140591
	15.8552	0.0143234
	15.872	0.0145691
	15.8888	0.0147941
	15.9057	0.0149996
	15.9225	0.0151889
	15.9393	0.0153665
	15.9562	0.0155366
	15.973	0.0157024
	15.9898	0.0158654
	16.0067	0.016026
	16.0235	0.0161841
	16.0403	0.0163399
	16.0572	0.0164942
	16.074	0.016649
	16.0908	0.0168066
	16.1077	0.0169697
	16.1245	0.0171398
	16.1413	0.0173174
	16.1582	0.0175009
	16.175	0.0176864
	16.1919	0.0178683
	16.2087	0.0180396
	16.2255	0.0181931
	16.2424	0.0183222
	16.2592	0.0184223
	16.276	0.0184917
	16.2929	0.0185316
	16.3097	0.0185462
	16.3265	0.0185419
	16.3434	0.0185255
	16.3602	0.018503
	16.377	0.0184788
	16.3939	0.0184548
	16.4107	0.018431
	16.4275	0.0184058
	16.4444	0.0183772
	16.4612	0.0183427
	16.478	0.0183003
	16.4949	0.0182483
	16.5117	0.0181857
	16.5285	0.0181127
	16.5454	0.0180311
	16.5622	0.0179445
	16.579	0.0178579
	16.5959	0.0177768
	16.6127	0.0177069
	16.6295	0.0176521
	16.6464	0.0176141
	16.6632	0.017592
	16.6801	0.0175827
	16.6969	0.0175813
	16.7137	0.017582
	16.7306	0.0175796
	16.7474	0.0175695
	16.7642	0.0175489
	16.7811	0.0175164
	16.7979	0.0174726
	16.8147	0.0174193
	16.8316	0.0173598
	16.8484	0.017298
	16.8652	0.0172375
	16.8821	0.0171813
	16.8989	0.0171305
	16.9157	0.0170846
	16.9326	0.0170412
	16.9494	0.0169967
	16.9662	0.0169473
	16.9831	0.01689
	16.9999	0.0168232
	17.0167	0.016747
	17.0336	0.0166629
	17.0504	0.0165737
	17.0672	0.0164825
	17.0841	0.0163921
	17.1009	0.0163046
	17.1178	0.0162209
	17.1346	0.0161412
	17.1514	0.0160649
	17.1683	0.0159914
	17.1851	0.0159202
	17.2019	0.0158519
	17.2188	0.0157881
	17.2356	0.0157309
	17.2524	0.0156827
	17.2693	0.0156459
	17.2861	0.0156223
	17.3029	0.0156126
	17.3198	0.0156173
	17.3366	0.0156364
	17.3534	0.01567
	17.3703	0.0157188
	17.3871	0.0157842
	17.4039	0.0158682
	17.4208	0.0159732
	17.4376	0.0161014
	17.4544	0.0162544
	17.4713	0.016433
	17.4881	0.0166368
	17.5049	0.0168648
	17.5218	0.0171148
	17.5386	0.0173842
	17.5554	0.0176696
	17.5723	0.0179674
	17.5891	0.0182735
	17.606	0.0185838
	17.6228	0.0188942
	17.6396	0.0192011
	17.6565	0.019501
	17.6733	0.019791
	17.6901	0.0200685
	17.707	0.0203314
	17.7238	0.0205773
	17.7406	0.020804
	17.7575	0.0210089
	17.7743	0.0211895
	17.7911	0.0213429
	17.808	0.0214663
	17.8248	0.0215569
	17.8416	0.0216121
	17.8585	0.0216291
	17.8753	0.0216057
	17.8921	0.0215398
	17.909	0.0214303
	17.9258	0.0212765
	17.9426	0.0210792
	17.9595	0.0208395
	17.9763	0.0205596
	17.9931	0.0202418
	18.01	0.0198887
	18.0268	0.019503
	18.0437	0.019088
	18.0605	0.0186474
	18.0773	0.0181852
	18.0942	0.0177059
	18.111	0.0172139
	18.1278	0.0167134
	18.1447	0.016208
	18.1615	0.0157009
	18.1783	0.0151945
	18.1952	0.0146909
	18.212	0.0141917
	18.2288	0.0136983
	18.2457	0.0132119
	18.2625	0.0127339
	18.2793	0.0122657
	18.2962	0.0118089
	18.313	0.0113653
	18.3298	0.0109362
	18.3467	0.010523
	18.3635	0.0101266
	18.3803	0.0097477
	18.3972	0.00938686
	18.414	0.00904432
	18.4308	0.00872011
	18.4477	0.0084139
	18.4645	0.00812491
	18.4813	0.00785192
	18.4982	0.00759334
	18.515	0.00734745
	18.5319	0.00711266
	18.5487	0.00688766
	18.5655	0.00667166
	18.5824	0.00646437
	18.5992	0.00626599
	18.616	0.00607701
	18.6329	0.00589803
	18.6497	0.00572957
	18.6665	0.00557186
	18.6834	0.00542466
	18.7002	0.0052873
	18.717	0.00515879
	18.7339	0.00503786
	18.7507	0.00492315
	18.7675	0.00481326
	18.7844	0.00470695
	18.8012	0.00460312
	18.818	0.00450101
	18.8349	0.00440033
	18.8517	0.00430139
	18.8685	0.00420493
	18.8854	0.00411191
	18.9022	0.00402307
	18.919	0.00393866
	18.9359	0.00385833
	18.9527	0.0037812
	18.9696	0.00370624
	18.9864	0.00363257
	19.0032	0.0035596
	19.0201	0.00348713
	19.0369	0.00341522
	19.0537	0.00334395
	19.0706	0.00327348
	19.0874	0.00320389
	19.1042	0.00313529
	19.1211	0.00306777
	19.1379	0.00300141
	19.1547	0.0029362
	19.1716	0.002872
	19.1884	0.00280848
	19.2052	0.00274523
	19.2221	0.00268179
	19.2389	0.00261775
	19.2557	0.00255283
	19.2726	0.00248692
	19.2894	0.00242016
	19.3062	0.00235296
	19.3231	0.00228605
	19.3399	0.00222047
	19.3567	0.00215746
	19.3736	0.00209836
	19.3904	0.00204438
	19.4073	0.00199643
	19.4241	0.00195494
	19.4409	0.00191984
	19.4578	0.00189052
	19.4746	0.00186601
	19.4914	0.00184516
	19.5083	0.00182685
	19.5251	0.00181003
	19.5419	0.00179379
	19.5588	0.00177727
	19.5756	0.00175963
	19.5924	0.00174002
	19.6093	0.00171775
	19.6261	0.00169243
	19.6429	0.00166416
	19.6598	0.00163356
	19.6766	0.00160172
	19.6934	0.00156994
	19.7103	0.00153948
	19.7271	0.00151124
	19.7439	0.0014856
	19.7608	0.00146236
	19.7776	0.00144073
	19.7944	0.00141959
	19.8113	0.0013977
	19.8281	0.00137404
	19.8449	0.00134803
	19.8618	0.00131968
	19.8786	0.00128954
	19.8955	0.00125856
	19.9123	0.0012279
	19.9291	0.00119861
	19.946	0.00117149
	19.9628	0.00114697
	19.9796	0.00112514
	19.9965	0.00110585
	20.0133	0.00108888
	20.0301	0.00107401
	20.047	0.00106111
	20.0638	0.00105009
	20.0806	0.00104084
	20.0975	0.00103315
	20.1143	0.00102675
	20.1311	0.00102124
	20.148	0.00101622
	20.1648	0.00101131
	20.1816	0.00100618
	20.1985	0.0010006
	20.2153	0.000994384
	20.2321	0.000987471
	20.249	0.000979867
	20.2658	0.000971664
	20.2826	0.000963019
	20.2995	0.000954164
	20.3163	0.000945383
	20.3332	0.000936987
	20.35	0.000929264
	20.3668	0.000922408
	20.3837	0.000916435
	20.4005	0.000911152
	20.4173	0.000906172
	20.4342	0.000901016
	20.451	0.00089525
	20.4678	0.000888649
	20.4847	0.000881264
	20.5015	0.000873391
	20.5183	0.000865465
	20.5352	0.000857877
	20.552	0.000850823
	20.5688	0.000844185
	20.5857	0.000837548
	20.6025	0.000830315
	20.6193	0.000821858
	20.6362	0.00081172
	20.653	0.000799748
	20.6698	0.000786167
	20.6867	0.000771557
	20.7035	0.000756762
	20.7203	0.000742751
	20.7372	0.000730461
	20.754	0.000720625
	20.7708	0.000713621
	20.7877	0.000709371
	20.8045	0.000707305
	20.8214	0.000706472
	20.8382	0.000705722
	20.855	0.000703955
	20.8719	0.000700366
	20.8887	0.000694623
	20.9055	0.000686916
	20.9224	0.00067792
	20.9392	0.000668632
	20.956	0.000660157
	20.9729	0.000653466
	20.9897	0.000649197
	21.0065	0.000647479
	21.0234	0.000647919
	21.0402	0.000649676
	21.057	0.000651647
	21.0739	0.000652711
	21.0907	0.00065197
	21.1075	0.0006489
	21.1244	0.000643397
	21.1412	0.00063574
	21.158	0.000626482
	21.1749	0.000616322
	21.1917	0.000605988
	21.2085	0.000596154
	21.2254	0.000587371
	21.2422	0.000580023
	21.2591	0.000574295
	21.2759	0.000570152
	21.2927	0.00056734
	21.3096	0.00056542
	21.3264	0.000563815
	21.3432	0.000561906
	21.3601	0.000559134
	21.3769	0.000555088
	21.3937	0.000549574
	21.4106	0.000542645
	21.4274	0.000534566
	21.4442	0.000525777
	21.4611	0.000516815
	21.4779	0.000508234
	21.4947	0.000500548
	21.5116	0.0004942
	21.5284	0.000489572
	21.5452	0.000487037
	21.5621	0.000487007
	21.5789	0.000489941
	21.5957	0.000496275
	21.6126	0.000506304
	21.6294	0.000520017
	21.6462	0.000536958
	21.6631	0.000556173
	21.6799	0.000576281
	21.6968	0.000595654
	21.7136	0.000612664
	21.7304	0.00062593
	21.7473	0.000634519
	21.7641	0.000638059
	21.7809	0.000636799
	21.7978	0.000631548
	21.8146	0.000623554
	21.8314	0.000614313
	21.8483	0.000605356
	21.8651	0.000597987
	21.8819	0.000593075
	21.8988	0.000590938
	21.9156	0.000591364
	21.9324	0.000593768
	21.9493	0.000597458
	21.9661	0.000601871
	21.9829	0.000606741
	21.9998	0.000612097
	22.0166	0.000618111
	22.0334	0.000624892
	22.0503	0.000632294
	22.0671	0.000639848
	22.0839	0.000646841
	22.1008	0.000652486
	22.1176	0.000656134
	22.1344	0.000657433
	22.1513	0.000656398
	22.1681	0.000653372
	22.185	0.00064893
	22.2018	0.000643754
	22.2186	0.000638541
	22.2355	0.000633952
	22.2523	0.000630595
	22.2691	0.000629017
	22.286	0.00062968
	22.3028	0.000632907
	22.3196	0.0006388
	22.3365	0.000647157
	22.3533	0.00065745
	22.3701	0.000668837
	22.387	0.00068026
	22.4038	0.000690602
	22.4206	0.000698892
	22.4375	0.000704504
	22.4543	0.000707301
	22.4711	0.000707654
	22.488	0.000706354
	22.5048	0.000704419
	22.5216	0.000702852
	22.5385	0.000702426
	22.5553	0.000703554
	22.5721	0.000706259
	22.589	0.000710256
	22.6058	0.000715072
	22.6227	0.000720202
	22.6395	0.000725244
	22.6563	0.000730003
	22.6732	0.000734521
	22.69	0.000739054
	22.7068	0.000743976
	22.7237	0.000749668
	22.7405	0.000756415
	22.7573	0.000764353
	22.7742	0.00077348
	22.791	0.000783706
	22.8078	0.000794915
	22.8247	0.000807001
	22.8415	0.000819889
	22.8583	0.00083352
	22.8752	0.000847818
	22.892	0.000862672
	22.9088	0.000877913
	22.9257	0.000893325
	22.9425	0.0009087
	22.9593	0.000923876
	22.9762	0.000938784
	22.993	0.000953454
	23.0098	0.000967965
	23.0267	0.000982394
	23.0435	0.000996754
	23.0603	0.00101096
	23.0772	0.00102484
	23.094	0.00103816
	23.1109	0.00105071
	23.1277	0.00106239
	23.1445	0.00107321
	23.1614	0.00108337
	23.1782	0.00109318
	23.195	0.001103
	23.2119	0.00111318
	23.2287	0.00112402
	23.2455	0.00113567
	23.2624	0.00114824
	23.2792	0.00116173
	23.296	0.00117615
	23.3129	0.00119145
	23.3297	0.00120757
	23.3465	0.00122435
	23.3634	0.00124159
	23.3802	0.00125903
	23.397	0.00127635
	23.4139	0.00129331
	23.4307	0.00130974
	23.4475	0.00132557
	23.4644	0.00134083
	23.4812	0.00135555
	23.498	0.00136978
	23.5149	0.00138355
	23.5317	0.00139689
	23.5486	0.00140989
	23.5654	0.00142274
	23.5822	0.00143573
	23.5991	0.00144927
	23.6159	0.00146384
	23.6327	0.00147994
	23.6496	0.00149804
	23.6664	0.00151851
	23.6832	0.00154156
	23.7001	0.00156716
	23.7169	0.00159503
	23.7337	0.00162465
	23.7506	0.00165538
	23.7674	0.0016866
	23.7842	0.0017178
	23.8011	0.00174866
	23.8179	0.00177903
	23.8347	0.00180885
	23.8516	0.0018381
	23.8684	0.00186675
	23.8852	0.00189479
	23.9021	0.00192227
	23.9189	0.00194936
	23.9357	0.00197636
	23.9526	0.00200358
	23.9694	0.00203131
	23.9862	0.00205968
	24.0031	0.0020887
	24.0199	0.00211827
	24.0368	0.00214829
	24.0536	0.00217869
	24.0704	0.00220952
	24.0873	0.0022409
	24.1041	0.00227301
	24.1209	0.00230606
	24.1378	0.00234028
	24.1546	0.00237598
	24.1714	0.00241354
	24.1883	0.00245339
	24.2051	0.00249591
	24.2219	0.00254142
	24.2388	0.00258999
	24.2556	0.00264146
	24.2724	0.00269537
	24.2893	0.00275104
	24.3061	0.00280764
	24.3229	0.0028644
	24.3398	0.00292075
	24.3566	0.00297656
	24.3734	0.00303211
	24.3903	0.00308815
	24.4071	0.00314562
	24.4239	0.00320552
	24.4408	0.00326861
	24.4576	0.00333534
	24.4745	0.00340575
	24.4913	0.00347954
	24.5081	0.0035561
	24.525	0.00363475
	24.5418	0.00371484
	24.5586	0.00379594
	24.5755	0.00387795
	24.5923	0.00396102
	24.6091	0.00404551
	24.626	0.0041318
	24.6428	0.00422011
	24.6596	0.00431042
	24.6765	0.00440246
	24.6933	0.00449577
	24.7101	0.00458977
	24.727	0.00468386
	24.7438	0.0047775
	24.7606	0.00487016
	24.7775	0.00496135
	24.7943	0.00505059
	24.8111	0.00513746
	24.828	0.00522171
	24.8448	0.00530339
	24.8616	0.00538286
	24.8785	0.00546073
	24.8953	0.00553769
	24.9122	0.00561433
	24.929	0.00569098
	24.9458	0.00576781
	24.9627	0.00584481
	24.9795	0.00592195
	24.9963	0.00599924
	25.0132	0.0060766
	25.03	0.00615378
	25.0468	0.00623024
	25.0637	0.0063052
	25.0805	0.00637772
	25.0973	0.00644695
	25.1142	0.00651231
	25.131	0.00657361
	25.1478	0.00663101
	25.1647	0.00668488
	25.1815	0.00673555
	25.1983	0.0067832
	25.2152	0.00682774
	25.232	0.0068689
	25.2488	0.00690634
	25.2657	0.00693977
	25.2825	0.00696906
	25.2993	0.00699432
	25.3162	0.00701588
	25.333	0.00703424
	25.3498	0.00704998
	25.3667	0.00706364
	25.3835	0.00707561
	25.4004	0.00708603
	25.4172	0.00709479
	25.434	0.00710152
	25.4509	0.00710565
	25.4677	0.00710647
	25.4845	0.00710324
	25.5014	0.00709537
	25.5182	0.00708249
	25.535	0.0070646
	25.5519	0.00704209
	25.5687	0.00701567
	25.5855	0.00698616
	25.6024	0.00695433
	25.6192	0.00692064
	25.636	0.00688523
	25.6529	0.00684798
	25.6697	0.00680868
	25.6865	0.00676723
	25.7034	0.0067238
	25.7202	0.00667881
	25.737	0.00663287
	25.7539	0.00658661
	25.7707	0.00654051
	25.7875	0.00649486
	25.8044	0.00644971
	25.8212	0.00640499
	25.8381	0.00636059
	25.8549	0.00631638
	25.8717	0.00627226
	25.8886	0.00622807
	25.9054	0.00618364
	25.9222	0.00613869
	25.9391	0.00609295
	25.9559	0.00604619
	25.9727	0.00599834
	25.9896	0.0059496
	26.0064	0.00590042
	26.0232	0.00585153
	26.0401	0.00580384
	26.0569	0.00575838
	26.0737	0.00571619
	26.0906	0.00567826
	26.1074	0.00564547
	26.1242	0.00561856
	26.1411	0.00559808
	26.1579	0.00558445
	26.1747	0.0055779
	26.1916	0.00557856
	26.2084	0.00558644
	26.2252	0.00560155
	26.2421	0.00562396
	26.2589	0.00565392
	26.2757	0.00569206
	26.2926	0.00573942
	26.3094	0.00579744
	26.3263	0.00586787
	26.3431	0.00595246
	26.3599	0.00605273
	26.3768	0.00616978
	26.3936	0.00630423
	26.4104	0.00645641
	26.4273	0.00662664
	26.4441	0.00681551
	26.4609	0.00702415
	26.4778	0.00725428
	26.4946	0.00750806
	26.5114	0.00778781
	26.5283	0.00809574
	26.5451	0.00843378
	26.5619	0.00880349
	26.5788	0.00920626
	26.5956	0.00964345
	26.6124	0.0101165
	26.6293	0.0106273
	26.6461	0.0111774
	26.6629	0.0117688
	26.6798	0.0124031
	26.6966	0.0130814
	26.7134	0.0138046
	26.7303	0.0145731
	26.7471	0.0153872
	26.764	0.0162467
	26.7808	0.0171518
	26.7976	0.0181023
	26.8145	0.0190985
	26.8313	0.0201405
	26.8481	0.0212284
	26.865	0.0223625
	26.8818	0.023543
	26.8986	0.0247697
	26.9155	0.0260425
	26.9323	0.0273606
	26.9491	0.0287231
	26.966	0.0301282
	26.9828	0.0315736
	26.9996	0.0330562
	27.0165	0.0345725
	27.0333	0.0361182
	27.0501	0.0376891
	27.067	0.0392805
	27.0838	0.0408881
	27.1006	0.0425082
	27.1175	0.0441372
	27.1343	0.0457717
	27.1511	0.0474086
	27.168	0.049044
	27.1848	0.0506741
	27.2016	0.0522939
	27.2185	0.0538983
	27.2353	0.0554822
	27.2522	0.0570404
	27.269	0.0585679
	27.2858	0.0600601
	27.3027	0.0615126
	27.3195	0.0629213
	27.3363	0.0642818
	27.3532	0.0655899
	27.37	0.0668415
	27.3868	0.0680327
	27.4037	0.0691596
	27.4205	0.0702188
	27.4373	0.0712073
	27.4542	0.0721221
	27.471	0.0729609
	27.4878	0.0737214
	27.5047	0.0744017
	27.5215	0.0750004
	27.5383	0.0755161
	27.5552	0.0759482
	27.572	0.0762961
	27.5888	0.07656
	27.6057	0.0767401
	27.6225	0.0768367
	27.6393	0.0768505
	27.6562	0.0767824
	27.673	0.0766335
	27.6899	0.0764051
	27.7067	0.076099
	27.7235	0.0757175
	27.7404	0.0752632
	27.7572	0.0747392
	27.774	0.0741488
	27.7909	0.0734956
	27.8077	0.0727833
	27.8245	0.0720156
	27.8414	0.0711963
	27.8582	0.0703291
	27.875	0.0694174
	27.8919	0.0684647
	27.9087	0.067474
	27.9255	0.0664484
	27.9424	0.0653906
	27.9592	0.0643033
	27.976	0.0631893
	27.9929	0.0620515
	28.0097	0.0608934
	28.0265	0.0597185
	28.0434	0.0585308
	28.0602	0.0573342
	28.077	0.0561321
	28.0939	0.0549276
	28.1107	0.053723
	28.1276	0.0525203
	28.1444	0.0513208
	28.1612	0.0501262
	28.1781	0.0489378
	28.1949	0.0477573
	28.2117	0.0465865
	28.2286	0.0454272
	28.2454	0.044281
	28.2622	0.0431493
	28.2791	0.0420332
	28.2959	0.0409337
	28.3127	0.0398515
	28.3296	0.038787
	28.3464	0.0377408
	28.3632	0.0367133
	28.3801	0.0357052
	28.3969	0.0347169
	28.4137	0.0337492
	28.4306	0.0328024
	28.4474	0.0318769
	28.4642	0.0309727
	28.4811	0.0300902
	28.4979	0.0292294
	28.5147	0.0283908
	28.5316	0.0275746
	28.5484	0.0267811
	28.5652	0.0260101
	28.5821	0.0252613
	28.5989	0.0245342
	28.6158	0.023828
	28.6326	0.0231422
	28.6494	0.0224763
	28.6663	0.0218299
	28.6831	0.0212025
	28.6999	0.0205935
	28.7168	0.020002
	28.7336	0.0194273
	28.7504	0.0188687
	28.7673	0.0183256
	28.7841	0.0177976
	28.8009	0.0172848
	28.8178	0.0167871
	28.8346	0.0163049
	28.8514	0.0158385
	28.8683	0.0153881
	28.8851	0.0149539
	28.9019	0.0145351
	28.9188	0.0141309
	28.9356	0.0137395
	28.9524	0.0133591
	28.9693	0.0129879
	28.9861	0.0126249
	29.0029	0.0122696
	29.0198	0.0119227
	29.0366	0.0115849
	29.0535	0.0112576
	29.0703	0.0109418
	29.0871	0.0106381
	29.104	0.0103471
	29.1208	0.0100684
	29.1376	0.00980191
	29.1545	0.00954684
	29.1713	0.00930235
	29.1881	0.00906728
	29.205	0.00884031
	29.2218	0.00862002
	29.2386	0.00840513
	29.2555	0.00819472
	29.2723	0.00798839
	29.2891	0.00778646
	29.306	0.00758974
	29.3228	0.00739929
	29.3396	0.00721609
	29.3565	0.00704072
	29.3733	0.00687322
	29.3901	0.00671316
	29.407	0.0065597
	29.4238	0.00641197
	29.4406	0.00626923
	29.4575	0.00613104
	29.4743	0.00599735
	29.4911	0.00586847
	29.508	0.005745
	29.5248	0.00562753
	29.5417	0.00551655
	29.5585	0.00541226
	29.5753	0.00531438
	29.5922	0.00522226
	29.609	0.00513492
	29.6258	0.00505129
	29.6427	0.00497047
	29.6595	0.00489189
	29.6763	0.0048154
	29.6932	0.00474137
	29.71	0.00467045
	29.7268	0.00460349
	29.7437	0.00454131
	29.7605	0.0044845
	29.7773	0.00443335
	29.7942	0.00438784
	29.811	0.00434765
	29.8278	0.00431239
	29.8447	0.0042817
	29.8615	0.00425541
	29.8783	0.0042336
	29.8952	0.00421651
	29.912	0.00420457
	29.9288	0.00419824
	29.9457	0.00419804
	29.9625	0.0042046
	29.9794	0.00421874
	29.9962	0.00424149
	30.013	0.0042741
	30.0299	0.00431789
	30.0467	0.00437409
	30.0635	0.00444362
	30.0804	0.00452705
	30.0972	0.00462453
	30.114	0.00473605
	30.1309	0.00486166
	30.1477	0.00500178
	30.1645	0.00515743
	30.1814	0.00533038
	30.1982	0.00552311
	30.215	0.00573863
	30.2319	0.00598037
	30.2487	0.00625194
	30.2655	0.0065571
	30.2824	0.00689978
	30.2992	0.0072842
	30.316	0.00771504
	30.3329	0.00819758
	30.3497	0.00873782
	30.3665	0.00934253
	30.3834	0.0100193
	30.4002	0.0107763
	30.4171	0.0116227
	30.4339	0.0125679
	30.4507	0.0136221
	30.4676	0.0147955
	30.4844	0.0160988
	30.5012	0.0175433
	30.5181	0.0191408
	30.5349	0.0209043
	30.5517	0.0228483
	30.5686	0.024989
	30.5854	0.0273445
	30.6022	0.0299341
	30.6191	0.0327788
	30.6359	0.0359006
	30.6527	0.0393223
	30.6696	0.0430672
	30.6864	0.0471584
	30.7032	0.0516188
	30.7201	0.0564702
	30.7369	0.0617338
	30.7537	0.0674303
	30.7706	0.0735802
	30.7874	0.0802045
	30.8042	0.0873246
	30.8211	0.0949622
	30.8379	0.103139
	30.8547	0.111874
	30.8716	0.121187
	30.8884	0.131094
	30.9053	0.141609
	30.9221	0.152743
	30.9389	0.164505
	30.9558	0.176903
	30.9726	0.18994
	30.9894	0.203617
	31.0063	0.21793
	31.0231	0.232872
	31.0399	0.248434
	31.0568	0.2646
	31.0736	0.281351
	31.0904	0.298662
	31.1073	0.316503
	31.1241	0.334838
	31.1409	0.353628
	31.1578	0.372829
	31.1746	0.392394
	31.1914	0.412279
	31.2083	0.432435
	31.2251	0.452816	219092
	31.2419	0.473372	219248
	31.2588	0.494051	220245
	31.2756	0.514797	221082
	31.2924	0.535551	221906
	31.3093	0.55625	222549
	31.3261	0.576831	222723
	31.343	0.597227	223210
	31.3598	0.617371	224403
	31.3766	0.637199	224833
	31.3935	0.656645	225350
	31.4103	0.67565	225601
	31.4271	0.694152	226252
	31.444	0.712094	226437
	31.4608	0.72942	226571
	31.4776	0.746076	227003
	31.4945	0.762009	227609
	31.5113	0.777166	228422
	31.5281	0.791502	228924
	31.545	0.804969	229374
	31.5618	0.817526	229783
	31.5786	0.829136	230042
	31.5955	0.839764	230290
	31.6123	0.849377	230496
	31.6291	0.857949	230986
	31.646	0.865456	231211
	31.6628	0.871878	231698
	31.6796	0.877204	231910
	31.6965	0.881425	232375
	31.7133	0.884541	232769
	31.7301	0.886555	232904
	31.747	0.887477	232912
	31.7638	0.88732	232756
	31.7806	0.886102	232444
	31.7975	0.883847	232292
	31.8143	0.880582	232432
	31.8312	0.876337	232090
	31.848	0.871147	232081
	31.8648	0.865048	232214
	31.8817	0.858078	232260
	31.8985	0.850276	232372
	31.9153	0.841683	231998
	31.9322	0.832341	231709
	31.949	0.822296	231519
	31.9658	0.811593	231891
	31.9827	0.800279	231862
	31.9995	0.788401	231839
	32.0163	0.776004	231279
	32.0332	0.763134	230700
	32.05	0.749834	230936
	32.0668	0.736146	231032
	32.0837	0.722111	230747
	32.1005	0.707769	230459
	32.1173	0.69316	230115
	32.1342	0.678324	229260
	32.151	0.663303	229045
	32.1678	0.648135	228896
	32.1847	0.632858	228956
	32.2015	0.617509	229029
	32.2183	0.602121	228681
	32.2352	0.586728	227758
	32.252	0.571357	227354
	32.2689	0.556037	227510
	32.2857	0.540793	227329
	32.3025	0.52565	226787
	32.3194	0.510629	226032
	32.3362	0.49575	225816
	32.353	0.48103	225216
	32.3699	0.466487	224374
	32.3867	0.452136	224008
	32.4035	0.437992	223363
	32.4204	0.424068
	32.4372	0.410378
	32.454	0.396931
	32.4709	0.383739
	32.4877	0.37081
	32.5045	0.358151
	32.5214	0.345768
	32.5382	0.333666
	32.555	0.321849
	32.5719	0.31032
	32.5887	0.29908
	32.6055	0.28813
	32.6224	0.277472
	32.6392	0.267103
	32.656	0.257023
	32.6729	0.247231
	32.6897	0.237724
	32.7065	0.228498
	32.7234	0.21955
	32.7402	0.210877
	32.7571	0.202473
	32.7739	0.194337
	32.7907	0.186463
	32.8076	0.178847
	32.8244	0.171486
	32.8412	0.164376
	32.8581	0.157511
	32.8749	0.150888
	32.8917	0.1445
	32.9086	0.138343
	32.9254	0.13241
	32.9422	0.126694
	32.9591	0.121191
	32.9759	0.115893
	32.9927	0.110795
	33.0096	0.10589
	33.0264	0.101174
	33.0432	0.0966412
	33.0601	0.0922866
	33.0769	0.0881055
	33.0937	0.0840932
	33.1106	0.0802453
	33.1274	0.0765571
	33.1442	0.0730242
	33.1611	0.0696422
	33.1779	0.0664067
	33.1948	0.0633131
	33.2116	0.0603569
	33.2284	0.0575331
	33.2453	0.0548366
	33.2621	0.0522619
	33.2789	0.0498038
	33.2958	0.0474571
	33.3126	0.0452174
	33.3294	0.0430805
	33.3463	0.0410428
	33.3631	0.0391005
	33.3799	0.0372497
	33.3968	0.0354861
	33.4136	0.0338052
	33.4304	0.0322026
	33.4473	0.0306743
	33.4641	0.0292168
	33.4809	0.0278274
	33.4978	0.026504
	33.5146	0.0252444
	33.5314	0.0240466
[truncated: 1,505 more rows]

## Sheet: Supp. Fig. 4a
		Measured Fluorescence
	Sample	Replicate 1	Replicate 2	Replicate 3	Average	SD	SEM
	WT	8828.13	7865.77	7823.41	8172.44	568.24	328.074
	D14A	105.854	94.383	93.748	97.995	6.8135	3.93377
	D14N	100.636	92.568	88.682	93.962	6.0977	3.52051
	H134A	2604.15	2606.34	2253.91	2488.13	202.845	117.112
	H134N	1075.4	1068.64	1074.8	1072.94	3.74107	2.15991
	Buffer	97.28	97.531	88.489	94.4333	5.14947	2.97305

## Sheet: Supp. Fig. 7b
Supporting Figure 7
	Secondary control	VC-treated	PBS-treated	GH156-treated			Secondary control	VC	PBS	GH156
MAL II binding	58.634	592.425	22008.5	22238		CELL COUNT recorded for each sample:	49687	49150	34742	33965
(gMFI)	5.91566	186.121	20381.2	19603		(sample size used to determine gMFI)	48378	46225	26899	27391
	6.12262	183.156	20613.6	19216.6			46381	47683	26509	25729
Fold increase in MALII binding		VC-treated	PBS-treated	GH156-treated
(gMFI fold increase)		25.1481	934.249	943.991
		7.90074	865.171	832.137
		7.77487	875.036	815.734
	Secondary control	VC-treated	PBS-treated	GH156-treated			Secondary control	VC	PBS	GH156
SNA binding	58.634	1050.67	10872.3	7688.4		CELL COUNT recorded for each sample:	49687	48998	43546	43336
(gMFI)	5.91566	1038.99	10268.6	8774.44		(sample size used to determine gMFI)	48378	47172	42951	39963
	6.12262	1131.79	10112.7	8103.41			46381	47693	47020	41776
Fold increase in SNA binding		VC-treated	PBS-treated	GH156-treated
(gMFI fold increase)		44.6004	461.523	326.368
		44.1046	435.897	372.47
		48.0439	429.279	343.985

## Sheet: Supp. Fig. 8a
Chart ID	Glycan	Average RFU	StDev	%CV
1	Gala-Sp8	-11.25	12.6062	-112.055
2	Glca-Sp8	0.5	15.7797	3155.95
3	Mana-Sp8	-27	5.22813	-19.3634
4	GalNAca-Sp8	-17.25	15.9661	-92.5572
5	GalNAca-Sp15	-6.75	16.3783	-242.642
6	Fuca-Sp8	-34.5	3.87298	-11.226
7	Fuca-Sp9	-17.5	14.8885	-85.077
8	Rhaa-Sp8	-12	11.225	-93.5414
9	Neu5Aca-Sp8	-29	5.7735	-19.9086
10	Neu5Aca-Sp11	166.5	23.8118	14.3014
11	Neu5Acb-Sp8	-16.25	6.80074	-41.8507
12	Galb-Sp8	-16.5	13.626	-82.5815
13	Glcb-Sp8	-10	6.733	-67.33
14	Manb-Sp8	1.75	5.5	314.286
15	GalNAcb-Sp8	-16.5	20.9364	-126.887
16	GlcNAcb-Sp0	-21	4.54606	-21.6479
17	GlcNAcb-Sp8	-28.5	13.8924	-48.7454
18	GlcN(Gc)b-Sp8	-22.75	0.957427	-4.20847
19	Galb1-4GlcNAcb1-6(Galb1-4GlcNAcb1-3)GalNAca-Sp8	-41	24.7925	-60.4694
20	Galb1-4GlcNAcb1-6(Galb1-4GlcNAcb1-3)GalNAc-Sp14	-35.75	10.6262	-29.7237
21	GlcNAcb1-6(GlcNAcb1-4)(GlcNAcb1-3)GlcNAc-Sp8	-35.25	6.94622	-19.7056
22	6S(3S)Galb1-4(6S)GlcNAcb-Sp0	-41.75	9.10586	-21.8104
23	6S(3S)Galb1-4GlcNAcb-Sp0	-33.5	4.04145	-12.064
24	(3S)Galb1-4(Fuca1-3)(6S)Glc-Sp0	-30	10.4243	-34.7478
25	(3S)Galb1-4Glcb-Sp8	-24.5	3.31662	-13.5372
26	(3S)Galb1-4(6S)Glcb-Sp0	-13	15.5349	-119.499
27	(3S)Galb1-4(6S)Glcb-Sp8	-32.25	5.79511	-17.9693
28	(3S)Galb1-3(Fuca1-4)GlcNAcb-Sp8	-20.75	13.048	-62.8819
29	(3S)Galb1-3GalNAca-Sp8	-7.5	15.885	-211.8
30	(3S)Galb1-3GlcNAcb-Sp0	-36.5	3.69685	-10.1283
31	(3S)Galb1-3GlcNAcb-Sp8	-26.75	7.54431	-28.203
32	(3S)Galb1-4(Fuca1-3)GlcNAc-Sp0	-5.25	7.54431	-143.701
33	(3S)Galb1-4(Fuca1-3)GlcNAc-Sp8	-38.75	7.32006	-18.8905
34	(3S)Galb1-4(6S)GlcNAcb-Sp0	-34.5	5	-14.4928
35	(3S)Galb1-4(6S)GlcNAcb-Sp8	-20.25	9.3586	-46.2153
36	(3S)Galb1-4GlcNAcb-Sp0	-10	16.7133	-167.133
37	(3S)Galb1-4GlcNAcb-Sp8	-20.5	12.3423	-60.2065
38	(3S)Galb-Sp8	-9.25	7.41058	-80.1144
39	(6S)(4S)Galb1-4GlcNAcb-Sp0	-22	22.3159	-101.436
40	(4S)Galb1-4GlcNAcb-Sp8	-28	4.16333	-14.869
41	(6P)Mana-Sp8	-27.5	13.3041	-48.3787
42	(6S)Galb1-4Glcb-Sp0	-34.5	2.38048	-6.89993
43	(6S)Galb1-4Glcb-Sp8	-35	15.3406	-43.8302
44	(6S)Galb1-4GlcNAcb-Sp8	-44	5.35413	-12.1685
45	(6S)Galb1-4(6S)Glcb-Sp8	-34.75	2.98608	-8.59303
46	Neu5Aca2-3(6S)Galb1-4GlcNAcb-Sp8	-42.75	16.6608	-38.9727
47	(6S)GlcNAcb-Sp8	-43.75	9.63933	-22.0328
48	Neu5,9Ac2a-Sp8	-47.75	11.9548	-25.0362
49	Neu5,9Ac2a2-6Galb1-4GlcNAcb-Sp8	-23.25	19.7041	-84.7486
50	Mana1-6(Mana1-3)Manb1-4GlcNAcb1-4GlcNAcb-Sp12	-20.25	12.8938	-63.6731
51	Mana1-6(Mana1-3)Manb1-4GlcNAcb1-4GlcNAcb-Sp13	-46.5	4.72582	-10.163
52	GlcNAcb1-2Mana1-6(GlcNAcb1-2Mana1-3)Manb1-4GlcNAcb1-4GlcNAcb-Sp12	-28.5	19.3305	-67.8262
53	GlcNAcb1-2Mana1-6(GlcNAcb1-2Mana1-3)Manb1-4GlcNAcb1-4GlcNAcb-Sp13	-23	25.4951	-110.848
54	Galb1-4GlcNAcb1-2Mana1-6(Galb1-4GlcNAcb1-2Mana1-3)Manb1-4GlcNAcb1-4GlcNAcb-Sp12	-43	3.74166	-8.70153
55	Neu5Aca2-6Galb1-4GlcNAcb1-2Mana1-6(Neu5Aca2-6Galb1-4GlcNAcb1-2Mana1-3)Manb1-4GlcNAcb1-4GlcNAcb-Sp12	-46.25	24.2264	-52.3813
56	Neu5Aca2-6Galb1-4GlcNAcb1-2Mana1-6(Neu5Aca2-6Galb1-4GlcNAcb1-2Man-a1-3)Manb1-4GlcNAcb1-4GlcNAcb-Sp21	-42.75	17.2119	-40.2618
57	Neu5Aca2-6Galb1-4GlcNAcb1-2Mana1-6(Neu5Aca2-6Galb1-4GlcNAcb1-2Mana1-3)Manb1-4GlcNAcb1-4GlcNAcb-Sp24	-39.75	4.11299	-10.3471
58	Fuca1-2Galb1-3GalNAcb1-3Gala-Sp9	-1	2.94392	-294.392
59	Fuca1-2Galb1-3GalNAcb1-3Gala1-4Galb1-4Glcb-Sp9	-11.25	1.89297	-16.8264
60	Fuca1-2Galb1-3(Fuca1-4)GlcNAcb-Sp8	-28.5	10.4083	-36.5205
61	Fuca1-2Galb1-3GalNAca-Sp8	-16.75	8.5	-50.7463
62	Fuca1-2Galb1-3GalNAca-Sp14	-32.5	26.3502	-81.0776
63	Fuca1-2Galb1-3GalNAcb1-4(Neu5Aca2-3)Galb1-4Glcb-Sp0	-40.25	19.2419	-47.8059
64	Fuca1-2Galb1-3GalNAcb1-4(Neu5Aca2-3)Galb1-4Glcb-Sp9	-37.25	24.1988	-64.9633
65	Fuca1-2Galb1-3GlcNAcb1-3Galb1-4Glcb-Sp8	-39.25	5.67891	-14.4686
66	Fuca1-2Galb1-3GlcNAcb1-3Galb1-4Glcb-Sp10	-35	20.6882	-59.109
67	Fuca1-2Galb1-3GlcNAcb-Sp0	-40.5	3.69685	-9.12801
68	Fuca1-2Galb1-3GlcNAcb-Sp8	-32.5	3.69685	-11.3749
69	Fuca1-2Galb1-4(Fuca1-3)GlcNAcb1-3Galb1-4(Fuca1-3)GlcNAcb-Sp0	-50.25	10.2754	-20.4485
70	Fuca1-2Galb1-4(Fuca1-3)GlcNAcb1-3Galb1-4(Fuca1-3)GlcNAcb1-3Galb1-4(Fuca1-3)GlcNAcb-Sp0	-57.5	4.3589	-7.58069
71	Fuca1-2Galb1-4(Fuca1-3)GlcNAcb-Sp0	-35	2	-5.71429
72	Fuca1-2Galb1-4(Fuca1-3)GlcNAcb-Sp8	-1.75	16.4393	-939.388
73	Fuca1-2Galb1-4GlcNAcb1-3Galb1-4GlcNAcb-Sp0	-19	14.4914	-76.2704
74	Fuca1-2Galb1-4GlcNAcb1-3Galb1-4GlcNAcb1-3Galb1-4GlcNAcb-Sp0	-23.5	9.46925	-40.2947
75	Fuca1-2Galb1-4GlcNAcb-Sp0	-24.25	14.2449	-58.7418
76	Fuca1-2Galb1-4GlcNAcb-Sp8	-8	4.39697	-54.9621
77	Fuca1-2Galb1-4Glcb-Sp0	-32.75	3.5	-10.687
78	Fuca1-2Galb-Sp8	-17	5.59762	-32.9272
79	Fuca1-3GlcNAcb-Sp8	-28	8.75595	-31.2713
80	Fuca1-4GlcNAcb-Sp8	-26.5	5.25991	-19.8487
81	Fucb1-3GlcNAcb-Sp8	-36	0.816497	-2.26805
82	GalNAca1-3(Fuca1-2)Galb1-3GlcNAcb-Sp0	-20.5	3	-14.6341
83	GalNAca1-3(Fuca1-2)Galb1-4(Fuca1-3)GlcNAcb-Sp0	-17.5	12.5565	-71.7517
84	(3S)Galb1-4(Fuca1-3)Glcb-Sp0	-15.5	5.06623	-32.6853
85	GalNAca1-3(Fuca1-2)Galb1-4GlcNAcb-Sp0	-21.75	5.5	-25.2874
86	GalNAca1-3(Fuca1-2)Galb1-4GlcNAcb-Sp8	-32	23.9583	-74.8697
87	GalNAca1-3(Fuca1-2)Galb1-4Glcb-Sp0	55.25	30.0818	54.4468
88	GlcNAcb1-3Galb1-3GalNAca-Sp8	-58.25	4.5	-7.72532
89	GalNAca1-3(Fuca1-2)Galb-Sp8	-46.5	9.14695	-19.6709
90	GalNAca1-3(Fuca1-2)Galb-Sp18	-35.75	16.8597	-47.16
91	GalNAca1-3GalNAcb-Sp8	-44.75	21.5619	-48.1831
92	GalNAca1-3Galb-Sp8	-29.75	7.54431	-25.359
93	GalNAca1-4(Fuca1-2)Galb1-4GlcNAcb-Sp8	-58	6.78233	-11.6937
94	GalNAcb1-3GalNAca-Sp8	-37.5	3	-8
95	GalNAcb1-3(Fuca1-2)Galb-Sp8	-45.5	20.9841	-46.1189
96	GalNAcb1-3Gala1-4Galb1-4GlcNAcb-Sp0	-24.75	9.91211	-40.0489
97	GalNAcb1-4(Fuca1-3)GlcNAcb-Sp0	-28	12.3288	-44.0315
98	GalNAcb1-4GlcNAcb-Sp0	-13.25	7.54431	-56.9382
99	GalNAcb1-4GlcNAcb-Sp8	-8.75	4.5	-51.4286
100	Gala1-2Galb-Sp8	-3.5	4.12311	-117.803
101	Gala1-3(Fuca1-2)Galb1-3GlcNAcb-Sp0	-15.25	12.4466	-81.6167
102	Gala1-3(Fuca1-2)Galb1-3GlcNAcb-Sp8	-38.75	6.75154	-17.4233
103	Gala1-3(Fuca1-2)Galb1-4(Fuca1-3)GlcNAcb-Sp0	-30	10.6458	-35.486
104	Gala1-3(Fuca1-2)Galb1-4(Fuca1-3)GlcNAcb-Sp8	-10	6.48074	-64.8074
105	Gala1-3(Fuca1-2)Galb1-4GlcNAc-Sp0	-29.25	12.0381	-41.156
106	Gala1-3(Fuca1-2)Galb1-4Glcb-Sp0	-24	10.4243	-43.4347
107	Gala1-3(Fuca1-2)Galb-Sp8	-28.5	9.71253	-34.0791
108	Gala1-3(Fuca1-2)Galb-Sp18	-29.5	3.87298	-13.1288
109	Gala1-4(Gala1-3)Galb1-4GlcNAcb-Sp8	-21.5	7.76745	-36.1277
110	Gala1-3GalNAca-Sp8	-21.5	4.3589	-20.2739
111	Gala1-3GalNAca-Sp16	37.75	14.8857	39.4323
112	Gala1-3GalNAcb-Sp8	-15.75	2.5	-15.873
113	Gala1-3Galb1-4(Fuca1-3)GlcNAcb-Sp8	-40.5	30.0721	-74.2522
114	Gala1-3Galb1-3GlcNAcb-Sp0	-25.75	5.31507	-20.6411
115	Gala1-3Galb1-4GlcNAcb-Sp8	-35.75	15.6498	-43.7757
116	Gala1-3Galb1-4Glcb-Sp0	-4	3.55903	-88.9757
117	Gala1-3Galb1-4Glc-Sp10	-31.5	13.3292	-42.3148
118	Gala1-3Galb-Sp8	-23.75	17.0171	-71.6512
119	Gala1-4(Fuca1-2)Galb1-4GlcNAcb-Sp8	-36.5	7.32575	-20.0706
120	Gala1-4Galb1-4GlcNAcb-Sp0	-21.5	11.7898	-54.8364
121	Gala1-4Galb1-4GlcNAcb-Sp8	-26.25	5.31507	-20.2479
122	Gala1-4Galb1-4Glcb-Sp0	-2.25	8.8459	-393.151
123	Gala1-4GlcNAcb-Sp8	-9.5	4.79583	-50.4824
124	Gala1-6Glcb-Sp8	-8	10.7083	-133.853
125	Galb1-2Galb-Sp8	-10.75	5.61991	-52.2782
126	Galb1-3(Fuca1-4)GlcNAcb1-3Galb1-4(Fuca1-3)GlcNAcb-Sp0	-32.25	18.554	-57.5317
127	Galb1-3GlcNAcb1-3Galb1-4(Fuca1-3)GlcNAcb-Sp0	-27	24.1247	-89.3507
128	Galb1-3(Fuca1-4)GlcNAc-Sp0	-28	0.816497	-2.91606
129	Galb1-3(Fuca1-4)GlcNAc-Sp8	-38.75	2.21736	-5.72221
130	Fuca1-4(Galb1-3)GlcNAcb-Sp8	-20.25	13.7689	-67.9947
131	Galb1-4GlcNAcb1-6GalNAca-Sp8	-28	1.41421	-5.05076
132	Galb1-4GlcNAcb1-6GalNAc-Sp14	5.5	4.20317	76.4213
133	GlcNAcb1-6(Galb1-3)GalNAca-Sp8	-22	3.3665	-15.3023
134	GlcNAcb1-6(Galb1-3)GalNAca-Sp14	-26.25	2.62996	-10.0189
135	Neu5Aca2-6(Galb1-3)GalNAca-Sp8	-9.75	8.26136	-84.7319
136	Neu5Aca2-6(Galb1-3)GalNAca-Sp14	-53.5	30.73	-57.4393
137	Neu5Acb2-6(Galb1-3)GalNAca-Sp8	-42.75	2.98608	-6.98498
138	Neu5Aca2-6(Galb1-3)GlcNAcb1-4Galb1-4Glcb-Sp10	-38	23.5089	-61.8654
139	Galb1-3GalNAca-Sp8	-29.75	4.272	-14.3597
140	Galb1-3GalNAca-Sp14	-39.5	7.14143	-18.0796
141	Galb1-3GalNAca-Sp16	-18.25	7.63217	-41.8201
142	Galb1-3GalNAcb-Sp8	-26.75	2.21736	-8.28918
143	Galb1-3GalNAcb1-3Gala1-4Galb1-4Glcb-Sp0	-19.5	15.0222	-77.037
144	Galb1-3GalNAcb1-4(Neu5Aca2-3)Galb1-4Glcb-Sp0	-25	4.24264	-16.9706
145	Galb1-3GalNAcb1-4Galb1-4Glcb-Sp8	-17.25	2.21736	-12.8542
146	Galb1-3Galb-Sp8	-11.5	17.9351	-155.957
147	Galb1-3GlcNAcb1-3Galb1-4GlcNAcb-Sp0	-15.5	5.06623	-32.6853
148	Galb1-3GlcNAcb1-3Galb1-4Glcb-Sp10	-36.25	4.99166	-13.7701
149	Galb1-3GlcNAcb-Sp0	-17.5	2.38048	-13.6027
150	Galb1-3GlcNAcb-Sp8	-30.5	2.64575	-8.67459
151	Galb1-4(Fuca1-3)GlcNAcb-Sp0	-31.25	4.5	-14.4
152	Galb1-4(Fuca1-3)GlcNAcb-Sp8	-51.75	6.39661	-12.3606
153	Galb1-4(Fuca1-3)GlcNAcb1-3Galb1-4(Fuca1-3)GlcNAcb-Sp0	-49	7.61577	-15.5424
154	Galb1-4(Fuca1-3)GlcNAcb1-3Galb1-4(Fuca1-3)GlcNAcb1-3Galb1-4(Fuca1-3)GlcNAcb-Sp0	-39.25	4.272	-10.8841
155	Galb1-4(6S)Glcb-Sp0	-12	1.41421	-11.7851
156	Galb1-4(6S)Glcb-Sp8	-6.25	6.70199	-107.232
157	Galb1-4GalNAca1-3(Fuca1-2)Galb1-4GlcNAcb-Sp8	-21.25	3.30404	-15.5484
158	Galb1-4GalNAcb1-3(Fuca1-2)Galb1-4GlcNAcb-Sp8	-23.5	7.04746	-29.9892
159	Galb1-4GlcNAcb1-3GalNAca-Sp8	-35.5	2.38048	-6.70557
160	Galb1-4GlcNAcb1-3GalNAc-Sp14	-35.25	6.55108	-18.5846
161	Galb1-4GlcNAcb1-3Galb1-4(Fuca1-3)GlcNAcb1-3Galb1-4(Fuca1-3)GlcNAcb-Sp0	-55	17.4356	-31.7011
162	Galb1-4GlcNAcb1-3Galb1-4GlcNAcb1-3Galb1-4GlcNAcb-Sp0	-23	14.6969	-63.8997
163	Galb1-4GlcNAcb1-3Galb1-4GlcNAcb-Sp0	-42.25	6.23832	-14.7653
164	Galb1-4GlcNAcb1-3Galb1-4Glcb-Sp0	-32.5	9.25563	-28.4789
165	Galb1-4GlcNAcb1-3Galb1-4Glcb-Sp8	-33	2.94392	-8.92097
166	Galb1-4GlcNAcb1-6(Galb1-3)GalNAca-Sp8	-26	13.0384	-50.1477
167	Galb1-4GlcNAcb1-6(Galb1-3)GalNAc-Sp14	-17.5	5.68624	-32.4928
168	Galb1-4GlcNAcb-Sp0	-11.75	3.20156	-27.2473
169	Galb1-4GlcNAcb-Sp8	-25.5	13.9881	-54.8553
170	Galb1-4GlcNAcb-Sp23	-29.75	7.18215	-24.1417
171	Galb1-4Glcb-Sp0	-25.5	5.91608	-23.2003
172	Galb1-4Glcb-Sp8	-22.25	3.77492	-16.9659
173	GlcNAca1-3Galb1-4GlcNAcb-Sp8	-44.5	9.25563	-20.7992
174	GlcNAca1-6Galb1-4GlcNAcb-Sp8	-39.5	3	-7.59494
175	GlcNAcb1-2Galb1-3GalNAca-Sp8	-41.5	5.44671	-13.1246
176	GlcNAcb1-6(GlcNAcb1-3)GalNAca-Sp8	-38.75	16.5202	-42.6327
177	GlcNAcb1-6(GlcNAcb1-3)GalNAca-Sp14	-39	2.82843	-7.25238
178	GlcNAcb1-6(GlcNAcb1-3)Galb1-4GlcNAcb-Sp8	-39.75	17.8582	-44.9264
179	GlcNAcb1-3GalNAca-Sp8	-14	8.48528	-60.6092
180	GlcNAcb1-3GalNAca-Sp14	-31.25	7.76209	-24.8387
181	GlcNAcb1-3Galb-Sp8	-17.5	3.10913	-17.7664
182	GlcNAcb1-3Galb1-4GlcNAcb-Sp0	-39.75	7.54431	-18.9794
183	GlcNAcb1-3Galb1-4GlcNAcb-Sp8	-38.75	11.8708	-30.6344
184	GlcNAcb1-3Galb1-4GlcNAcb1-3Galb1-4GlcNAcb-Sp0	-42.75	9.70824	-22.7093
185	GlcNAcb1-3Galb1-4Glcb-Sp0	-44.75	14.9527	-33.4139
186	GlcNAcb1-4-MDPLys	-48	7.11805	-14.8293
187	GlcNAcb1-6(GlcNAcb1-4)GalNAca-Sp8	-50	6.0553	-12.1106
188	GlcNAcb1-4Galb1-4GlcNAcb-Sp8	-36	11.3725	-31.5902
189	GlcNAcb1-4GlcNAcb1-4GlcNAcb1-4GlcNAcb1-4GlcNAcb1-4GlcNAcb1-Sp8	-20.75	8.05709	-38.8293
190	GlcNAcb1-4GlcNAcb1-4GlcNAcb1-4GlcNAcb1-4GlcNAcb1-Sp8	-22.25	6.55108	-29.4431
191	GlcNAcb1-4GlcNAcb1-4GlcNAcb-Sp8	-14	11.5181	-82.2722
192	GlcNAcb1-6GalNAca-Sp8	-34.75	6.07591	-17.4846
193	GlcNAcb1-6GalNAca-Sp14	-31.75	14.0327	-44.1975
194	GlcNAcb1-6Galb1-4GlcNAcb-Sp8	-35	19.1485	-54.7101
195	Glca1-4Glcb-Sp8	-12.5	3.87298	-30.9839
196	Glca1-4Glca-Sp8	-12	14.2829	-119.024
197	Glca1-6Glca1-6Glcb-Sp8	-11	6.8313	-62.1027
198	Glcb1-4Glcb-Sp8	-18	8.3666	-46.4811
199	Glcb1-6Glcb-Sp8	-11.5	4.65475	-40.4761
200	G-ol-Sp8	-14.75	4.99166	-33.8418
201	GlcAa-Sp8	-20.5	14.8885	-72.6267
202	GlcAb-Sp8	-27.75	4.71699	-16.9982
203	GlcAb1-3Galb-Sp8	-16.5	4.79583	-29.0656
204	GlcAb1-6Galb-Sp8	-25.75	3.86221	-14.9989
205	KDNa2-3Galb1-3GlcNAcb-Sp0	8.75	17.2313	196.929
206	KDNa2-3Galb1-4GlcNAcb-Sp0	-22.25	3.5	-15.7303
207	Mana1-2Mana1-2Mana1-3Mana-Sp9	10.25	14.1274	137.828
208	Mana1-2Mana1-6(Mana1-2Mana1-3)Mana-Sp9	-4.25	2.5	-58.8235
209	Mana1-2Mana1-3Mana-Sp9	-37.25	6.39661	-17.1721
210	Mana1-2Mana1-6(Mana1-2Mana1-3)Mana1-6(Mana1-2Mana1-2Mana1-3)Manb1-4GlcNAcb1-4GlcNAcb-Sp12	-21	2.70801	-12.8953
211	Mana1-6(Mana1-3)Mana-Sp9	-18	6.68331	-37.1295
212	Mana1-2Mana1-2Mana1-6(Mana1-3)Mana-Sp9	-28.25	16.5605	-58.6212
213	Mana1-6(Mana1-3)Mana1-6(Mana1-2Mana1-3)Manb1-4GlcNAcb1-4GlcNAcb-Sp12	-39.75	2.21736	-5.57825
214	Mana1-6(Mana1-3)Mana1-6(Mana1-3)Manb1-4GlcNAcb1-4GlcNAcb-Sp12	-33.5	13.404	-40.0119
215	Manb1-4GlcNAcb-Sp0	-5.75	5.7373	-99.7792
216	Neu5Aca2-3Galb1-4GlcNAcb1-3Galb1-4(Fuca1-3)GlcNAcb-Sp0	-32.25	9.81071	-30.4208
217	(3S)Galb1-4(Fuca1-3)(6S)GlcNAcb-Sp8	-27	9.5219	-35.2663
218	Fuca1-2(6S)Galb1-4GlcNAcb-Sp0	-34.5	8.544	-24.7652
219	Fuca1-2Galb1-4(6S)GlcNAcb-Sp8	-30	10.4563	-34.8542
220	Fuca1-2(6S)Galb1-4(6S)Glcb-Sp0	-22.75	2.36291	-10.3864
221	Neu5Aca2-3Galb1-3GalNAca-Sp8	-36.75	10.9049	-29.6732
222	Neu5Aca2-3Galb1-3GalNAca-Sp14	-10.75	30.4781	-283.518
223	GalNAcb1-4(Neu5Aca2-8Neu5Aca2-8Neu5Aca2-8Neu5Aca2-3)Galb1-4Glcb-Sp0	-47.25	11.6154	-24.5828
224	GalNAcb1-4(Neu5Aca2-8Neu5Aca2-8Neu5Aca2-3)Galb1-4Glcb-Sp0	-43	18.0185	-41.9035
225	Neu5Aca2-8Neu5Aca2-8Neu5Aca2-3Galb1-4Glcb-Sp0	-38.5	6.60808	-17.1638
226	GalNAcb1-4(Neu5Aca2-8Neu5Aca2-3)Galb1-4Glcb-Sp0	-22.5	12.1244	-53.886
227	Neu5Aca2-8Neu5Aca2-8Neu5Aca-Sp8	-27.5	7	-25.4545
228	GalNAcb1-4(Neu5Aca2-3)Galb1-4GlcNAcb-Sp0	-22.5	11.4455	-50.869
229	GalNAcb1-4(Neu5Aca2-3)Galb1-4GlcNAcb-Sp8	-41	5.35413	-13.0588
230	GalNAcb1-4(Neu5Aca2-3)Galb1-4Glcb-Sp0	-26.25	6.18466	-23.5606
231	Neu5Aca2-3Galb1-3GalNAcb1-4(Neu5Aca2-3)Galb1-4Glcb-Sp0	-69	11.1952	-16.225
232	Neu5Aca2-6(Neu5Aca2-3)GalNAca-Sp8	-9.75	2.06155	-21.1441
233	Neu5Aca2-3GalNAca-Sp8	-37.75	8.38153	-22.2027
234	Neu5Aca2-3GalNAcb1-4GlcNAcb-Sp0	-36.5	8.42615	-23.0853
235	Neu5Aca2-3Galb1-3(6S)GlcNAc-Sp8	-22.25	4.272	-19.2
236	Neu5Aca2-3Galb1-3(Fuca1-4)GlcNAcb-Sp8	-19	17.0685	-89.8342
237	Neu5Aca2-3Galb1-3(Fuca1-4)GlcNAcb1-3Galb1-4(Fuca1-3)GlcNAcb-Sp0	-31	3.91578	-12.6315
238	Neu5Aca2-3Galb1-4(Neu5Aca2-3Galb1-3)GlcNAcb-Sp8	-32.5	5.06623	-15.5884
239	Neu5Aca2-3Galb1-3(6S)GalNAca-Sp8	-27.75	10.8436	-39.076
240	Neu5Aca2-6(Neu5Aca2-3Galb1-3)GalNAca-Sp8	-36.75	13.301	-36.1932
241	Neu5Aca2-6(Neu5Aca2-3Galb1-3)GalNAca-Sp14	-29	6.97615	-24.0557
242	Neu5Aca2-3Galb-Sp8	-30.5	4.43471	-14.54
243	Neu5Aca2-3Galb1-3GalNAcb1-3Gala1-4Galb1-4Glcb-Sp0	-40.75	14.8857	-36.5293
244	Neu5Aca2-3Galb1-3GlcNAcb1-3Galb1-4GlcNAcb-Sp0	-63	11.9164	-18.9149
245	Fuca1-2(6S)Galb1-4Glcb-Sp0	-29.75	13.5984	-45.7089
246	Neu5Aca2-3Galb1-3GlcNAcb-Sp0	-44	12.4633	-28.3256
247	Neu5Aca2-3Galb1-4(6S)GlcNAcb-Sp8	-37.25	8.46069	-22.7133
248	Neu5Aca2-3Galb1-4(Fuca1-3)(6S)GlcNAcb-Sp8	-28.25	8.57807	-30.3649
249	Neu5Aca2-3Galb1-4(Fuca1-3)GlcNAcb1-3Galb1-4(Fuca1-3)GlcNAcb1-3Galb1-4(Fuca1-3)GlcNAcb-Sp0	-36.5	5.91608	-16.2084
250	Neu5Aca2-3Galb1-4(Fuca1-3)GlcNAcb-Sp0	-37	10.0333	-27.117
251	Neu5Aca2-3Galb1-4(Fuca1-3)GlcNAcb-Sp8	-46.75	6.34429	-13.5707
252	Neu5Aca2-3Galb1-4(Fuca1-3)GlcNAcb1-3Galb-Sp8	-33.5	12.4499	-37.1639
253	Neu5Aca2-3Galb1-4(Fuca1-3)GlcNAcb1-3Galb1-4GlcNAcb-Sp8	-30.75	4.85627	-15.7927
254	Neu5Aca2-3Galb1-4GlcNAcb1-3Galb1-4GlcNAcb1-3Galb1-4GlcNAcb-Sp0	-17.5	2.51661	-14.3806
255	Neu5Aca2-3Galb1-4GlcNAcb-Sp0	-32	5.71548	-17.8609
256	Neu5Aca2-3Galb1-4GlcNAcb-Sp8	-32.25	2.87228	-8.9063
257	Neu5Aca2-3Galb1-4GlcNAcb1-3Galb1-4GlcNAcb-Sp0	-39	7.34847	-18.8422
258	Fuca1-2Galb1-4(6S)Glcb-Sp0	-19.75	13.6961	-69.3474
259	Neu5Aca2-3Galb1-4Glcb-Sp0	-28.25	9.63933	-34.1215
260	Neu5Aca2-3Galb1-4Glcb-Sp8	-19	4.96655	-26.1398
261	Neu5Aca2-6GalNAca-Sp8	-18	11.8884	-66.0465
262	Neu5Aca2-6GalNAcb1-4GlcNAcb-Sp0	-34.25	6.29153	-18.3694
263	Neu5Aca2-6Galb1-4(6S)GlcNAcb-Sp8	-41	7.95822	-19.4103
264	Neu5Aca2-6Galb1-4GlcNAcb-Sp0	-25	6.27163	-25.0865
265	Neu5Aca2-6Galb1-4GlcNAcb-Sp8	-40.5	17.8232	-44.0079
266	Neu5Aca2-6Galb1-4GlcNAcb1-3Galb1-4(Fuca1-3)GlcNAcb1-3Galb1-4(Fuca1-3)GlcNAcb-Sp0	-64.75	2.62996	-4.06171
267	Neu5Aca2-6Galb1-4GlcNAcb1-3Galb1-4GlcNAcb-Sp0	-51	4.08248	-8.00487
268	Neu5Aca2-6Galb1-4Glcb-Sp0	-61.5	12.5565	-20.4171
269	Neu5Aca2-6Galb1-4Glcb-Sp8	-34.25	4.99166	-14.5742
270	Neu5Aca2-6Galb-Sp8	-43	6.58281	-15.3089
271	Neu5Aca2-8Neu5Aca-Sp8	-28.25	9.53502	-33.7523
272	Neu5Aca2-8Neu5Aca2-3Galb1-4Glcb-Sp0	-21.25	14.9304	-70.2607
273	Galb1-3(Fuca1-4)GlcNAcb1-3Galb1-3(Fuca1-4)GlcNAcb-Sp0	-13.25	17.3277	-130.775
274	Neu5Acb2-6GalNAca-Sp8	-57.25	9.03235	-15.777
275	Neu5Acb2-6Galb1-4GlcNAcb-Sp8	-42.5	13.2288	-31.1265
276	Neu5Gca2-3Galb1-3(Fuca1-4)GlcNAcb-Sp0	-62	5.88784	-9.49652
277	Neu5Gca2-3Galb1-3GlcNAcb-Sp0	-46	2.82843	-6.14875
278	Neu5Gca2-3Galb1-4(Fuca1-3)GlcNAcb-Sp0	-57.5	3.69685	-6.4293
279	Neu5Gca2-3Galb1-4GlcNAcb-Sp0	-52.25	6.70199	-12.8268
280	Neu5Gca2-3Galb1-4Glcb-Sp0	-43.75	2.75379	-6.29437
281	Neu5Gca2-6GalNAca-Sp0	-28	11.6046	-41.445
282	Neu5Gca2-6Galb1-4GlcNAcb-Sp0	-50	8.75595	-17.5119
283	Neu5Gca-Sp8	-16.75	4.03113	-24.0664
284	Neu5Aca2-3Galb1-4GlcNAcb1-6(Galb1-3)GalNAca-Sp14	-56.25	0.5	-0.888889
285	Galb1-3GlcNAcb1-3Galb1-3GlcNAcb-Sp0	-7.25	10.1119	-139.474
286	Galb1-4(Fuca1-3)(6S)GlcNAcb-Sp0	-43	6	-13.9535
287	Galb1-4(Fuca1-3)(6S)Glcb-Sp0	-21.75	6.23832	-28.6819
288	Galb1-4(Fuca1-3)GlcNAcb1-3Galb1-3(Fuca1-4)GlcNAcb-Sp0	-39.75	10.3722	-26.0937
289	Galb1-4GlcNAcb1-3Galb1-3GlcNAcb-Sp0	-12	2.94392	-24.5327
290	Neu5Aca2-3Galb1-3GlcNAcb1-3Galb1-3GlcNAcb-Sp0	-39.75	10.9049	-27.4337
291	Neu5Aca2-3Galb1-4GlcNAcb1-3Galb1-3GlcNAcb-Sp0	-51.25	11.471	-22.3824
292	4S(3S)Galb1-4GlcNAcb-Sp0	-39.75	13.9134	-35.0023
293	(6S)Galb1-4(6S)GlcNAcb-Sp0	-48.25	4.11299	-8.52433
294	(6P)Glcb-Sp10	-10.75	4.57347	-42.5439
295	Neu5Aca2-3Galb1-4(Fuca1-3)GlcNAcb1-6(Galb1-3)GalNAca-Sp14	26.25	17.2699	65.7902
296	Galb1-3Galb1-4GlcNAcb-Sp8	-34.25	5.56028	-16.2344
297	Neu5Aca2-6Galb1-4GlcNAcb1-2Mana1-6(Galb1-4GlcNAcb1-2Mana1-3)Manb1-4GlcNAcb1-4GlcNAcb-Sp12	-48	15.5991	-32.4982
298	Galb1-4GlcNAcb1-6(Galb1-4GlcNAcb1-3)Galb1-4GlcNAc-Sp0	-30	3.55903	-11.8634
299	GlcNAcb1-6(Galb1-4GlcNAcb1-3)Galb1-4GlcNAc-Sp0	-54.75	9.17878	-16.7649
300	Galb1-4GlcNAca1-6Galb1-4GlcNAcb-Sp0	-39.5	7.59386	-19.225
301	Galb1-4GlcNAcb1-6Galb1-4GlcNAcb-Sp0	-47.5	3.41565	-7.19084
302	GalNAcb1-3Galb-Sp8	-32.75	3.59398	-10.974
303	GlcAb1-3GlcNAcb-Sp8	-40.75	6.5	-15.9509
304	Neu5Aca2-6Galb1-4GlcNAcb1-2Mana1-6(GlcNAcb1-2Mana1-3)Manb1-4GlcNAcb1-4GlcNAcb-Sp12	-27.5	13.0767	-47.5516
305	GlcNAcb1-3Man-Sp10	-31.25	6.65207	-21.2866
306	GlcNAcb1-4GlcNAcb-Sp10	-38	2.16025	-5.68486
307	GlcNAcb1-4GlcNAcb-Sp12	-33.75	3.94757	-11.6965
308	MurNAcb1-4GlcNAcb-Sp10	-23.25	12.2848	-52.8379
309	Mana1-6Manb-Sp10	-2.75	4.03113	-146.587
310	Mana1-6(Mana1-3)Mana1-6(Mana1-3)Manb-Sp10	-14	1.82574	-13.041
311	Mana1-2Mana1-6(Mana1-3)Mana1-6(Mana1-2Mana1-2Mana1-3)Mana-Sp9	-46.25	2.98608	-6.45639
312	Mana1-2Mana1-6(Mana1-2Mana1-3)Mana1-6(Mana1-2Mana1-2Mana1-3)Mana-Sp9	-44.25	16.5806	-37.4703
313	Neu5Aca2-3Galb1-4GlcNAcb1-6(Neu5Aca2-3Galb1-3)GalNAca-Sp14	-35.25	6.55108	-18.5846
314	Neu5Aca2-6Galb1-4GlcNAcb1-2Mana1-6(Neu5Aca2-3Galb1-4GlcNAcb1-2Mana1-3)Manb1-4GlcNAcb1-4GlcNAcb-Sp12	-43	4.96655	-11.5501
315	Galb1-4GlcNAcb1-2Mana1-6(Neu5Aca2-6Galb1-4GlcNAcb1-2Mana1-3)Manb1-4GlcNAcb1-4GlcNAcb-Sp12	-45.5	11.2694	-24.768
316	Neu5Aca2-8Neu5Acb-Sp17	-34	0.816497	-2.40146
317	Neu5Aca2-8Neu5Aca2-8Neu5Acb-Sp8	-57.5	8.88819	-15.4577
318	Neu5Gcb2-6Galb1-4GlcNAc-Sp8	-34.75	3.0957	-8.90848
319	Galb1-3GlcNAcb1-2Mana1-6(Galb1-3GlcNAcb1-2Mana1-3)Manb1-4GlcNAcb1-4GlcNAcb-Sp19	14.25	35.5375	249.386
320	Neu5Aca2-3Galb1-4GlcNAcb1-2Mana1-6(Neu5Aca2-3Galb1-4GlcNAcb1-2Mana1-3)Manb1-4GlcNAcb1-4GlcNAcb-Sp12	-30	6.68331	-22.2777
321	Neu5Aca2-3Galb1-4GlcNAcb1-2Mana1-6(Neu5Aca2-6Galb1-4GlcNAcb1-2Mana1-3)Manb1-4GlcNAcb1-4GlcNAcb-Sp12	-67.25	14.2916	-21.2515
322	Galb1-4(Fuca1-3)GlcNAcb1-2Mana1-6(Galb1-4(Fuca1-3)GlcNAcb1-2Mana1-3)Manb1-4GlcNAcb1-4GlcNAcb-Sp20	-13	1.41421	-10.8786
323	Neu5,9Ac2a2-3Galb1-3GlcNAcb-Sp0	-44.25	5.79511	-13.0963
324	Neu5Aca2-6Galb1-4GlcNAcb1-3Galb1-3GlcNAcb-Sp0	-52	12.4633	-23.9678
325	Neu5Aca2-3Galb1-3(Fuca1-4)GlcNAcb1-3Galb1-3(Fuca1-4)GlcNAcb-Sp0	-29.5	16.8424	-57.0929
326	Neu5Aca2-6Galb1-4GlcNAcb1-3Galb1-4GlcNAcb1-3Galb1-4GlcNAcb-Sp0	-49.25	6.84957	-13.9078
327	Gala1-4Galb1-4GlcNAcb1-3Galb1-4Glcb-Sp0	-37.5	11.9024	-31.7397
328	GalNAcb1-3Gala1-4Galb1-4GlcNAcb1-3Galb1-4Glcb-Sp0	-31	7.07107	-22.8099
329	GalNAca1-3(Fuca1-2)Galb1-4GlcNAcb1-3Galb1-4GlcNAcb-Sp0	-39.25	12.5532	-31.9827
330	GalNAca1-3(Fuca1-2)Galb1-4GlcNAcb1-3Galb1-4GlcNAcb1-3Galb1-4GlcNAcb-Sp0	-20	4.96655	-24.8328
331	Neu5Aca2-3Galb1-4(Fuca1-3)GlcNAcb1-6(Neu5Aca2-3Galb1-3)GalNAc-Sp14	-16.5	3.78594	-22.9451
332	GlcNAca1-4Galb1-4GlcNAcb1-3Galb1-4GlcNAcb1-3Galb1-4GlcNAcb-Sp0	-51.75	8.22091	-15.8858
333	GlcNAca1-4Galb1-4GlcNAcb-Sp0	-50.75	15.756	-31.0462
334	GlcNAca1-4Galb1-3GlcNAcb-Sp0	-42.75	3.86221	-9.03441
335	GlcNAca1-4Galb1-4GlcNAcb1-3Galb1-4Glcb-Sp0	-43.75	6.23832	-14.259
336	GlcNAca1-4Galb1-4GlcNAcb1-3Galb1-4(Fuca1-3)GlcNAcb1-3Galb1-4(Fuca1-3)GlcNAcb-Sp0	-25.25	5.12348	-20.291
337	GlcNAca1-4Galb1-4GlcNAcb1-3Galb1-4GlcNAcb-Sp0	-52.75	2.98608	-5.66081
338	GlcNAca1-4Galb1-3GalNAc-Sp14	-43	2.44949	-5.69649
339	Neu5Aca2-6Galb1-4GlcNAcb1-2Mana1-6(Mana1-3)Manb1-4GlcNAcb1-4GlcNAc-Sp12	-65.75	13.9613	-21.2338
340	Mana1-6(Neu5Aca2-6Galb1-4GlcNAcb1-2Mana1-3)Manb1-4GlcNAcb1-4GlcNAc-Sp12	-24.75	15.9452	-64.4251
341	Neu5Aca2-6Galb1-4GlcNAcb1-2Mana1-6Manb1-4GlcNAcb1-4GlcNAc-Sp12	-42.5	15.3731	-36.1721
342	Neu5Aca2-6Galb1-4GlcNAcb1-2Mana1-3Manb1-4GlcNAcb1-4GlcNAc-Sp12	-36	7.61577	-21.1549
343	Galb1-4GlcNAcb1-2Mana1-3Manb1-4GlcNAcb1-4GlcNAc-Sp12	-40.5	9.98332	-24.6502
344	Galb1-4GlcNAcb1-2Mana1-6Manb1-4GlcNAcb1-4GlcNAc-Sp12	-43.25	7.54431	-17.4435
345	Mana1-6(Galb1-4GlcNAcb1-2Mana1-3)Manb1-4GlcNAcb1-4GlcNAcb-Sp12	-46.25	6.5	-14.0541
346	GlcNAcb1-2Mana1-6(GlcNAcb1-2Mana1-3)Manb1-4GlcNAcb1-4(Fuca1-6)GlcNAcb-Sp22	-11	4.83046	-43.9133
347	Galb1-4GlcNAcb1-2Mana1-6(Galb1-4GlcNAcb1-2Mana1-3)Manb1-4GlcNAcb1-4(Fuca1-6)GlcNAcb-Sp22	40.25	5.18813	12.8898
348	Galb1-3GlcNAcb1-2Mana1-6(Galb1-3GlcNAcb1-2Mana1-3)Manb1-4GlcNAcb1-4(Fuca1-6)GlcNAcb-Sp22	11	6.0553	55.0482
349	(6S)GlcNAcb1-3Galb1-4GlcNAcb-Sp0	-35.5	1	-2.8169
350	KDNa2-3Galb1-4(Fuca1-3)GlcNAc-Sp0	-25.75	1.5	-5.82524
351	KDNa2-6Galb1-4GlcNAc-Sp0	-34.5	4.04145	-11.7144
352	KDNa2-3Galb1-4Glc-Sp0	2	9.93311	496.655
353	KDNa2-3Galb1-3GalNAca-Sp14	-17.75	9.53502	-53.7184
354	Fuca1-2Galb1-3GlcNAcb1-2Mana1-6(Fuca1-2Galb1-3GlcNAcb1-2Mana1-3)Manb1-4GlcNAcb1-4GlcNAcb-Sp20	-5.5	3.69685	-67.2154
355	Fuca1-2Galb1-4GlcNAcb1-2Mana1-6(Fuca1-2Galb1-4GlcNAcb1-2Mana1-3)Manb1-4GlcNAcb1-4GlcNAcb-Sp20	4.75	30.0818	633.302
356	Fuca1-2Galb1-4(Fuca1-3)GlcNAcb1-2Mana1-6(Fuca1-2Galb1-4(Fuca1-3)GlcNAcb1-2Mana1-3)Manb1-4GlcNAcb1-4GlcNAb-Sp20	-16.75	12.2577	-73.18
357	Gala1-3Galb1-4GlcNAcb1-2Mana1-6(Gala1-3Galb1-4GlcNAcb1-2Mana1-3)Manb1-4GlcNAcb1-4GlcNAcb-Sp20	20.5	6.35085	30.9798
358	Galb1-4GlcNAcb1-2Mana1-6(Mana1-3)Manb1-4GlcNAcb1-4GlcNAcb-Sp12	-35.5	33.3716	-94.0046
359	Fuca1-4(Galb1-3)GlcNAcb1-2Mana1-6(Fuca1-4(Galb1-3)GlcNAcb1-2Mana1-3)Manb1-4GlcNAcb1-4(Fuca1-6)GlcNAcb-Sp22	22.75	20.9503	92.0894
360	Neu5Aca2-6GlcNAcb1-4GlcNAc-Sp21	-85.5	16.4215	-19.2065
361	Neu5Aca2-6GlcNAcb1-4GlcNAcb1-4GlcNAc-Sp21	-52	4.89898	-9.42111
362	Galb1-4(Fuca1-3)GlcNAcb1-6(Fuca1-2Galb1-4GlcNAcb1-3)Galb1-4Glc-Sp21	-73	6.27163	-8.59127
363	Galb1-4GlcNAcb1-2Mana1-6(Galb1-4GlcNAcb1-4(Galb1-4GlcNAcb1-2)Mana1-3)Manb1-4GlcNAcb1-4GlcNAc-Sp21	-46.5	11.8462	-25.4758
364	GalNAca1-3(Fuca1-2)Galb1-4GlcNAcb1-2Mana1-6(GalNAca1-3(Fuca1-2)Galb1-4GlcNAcb1-2Mana1-3)Manb1-4GlcNAcb1-4GlcNAcb-Sp20	18.5	15.5885	84.2619
365	Gala1-3(Fuca1-2)Galb1-4GlcNAcb1-2Mana1-6(Gala1-3(Fuca1-2)Galb1-4GlcNAcb1-2Mana1-3)Manb1-4GlcNAcb1-4GlcNAcb-Sp20	-19.25	13.6473	-70.8953
366	Gala1-3Galb1-4(Fuca1-3)GlcNAcb1-2Mana1-6(Gala1-3Galb1-4(Fuca1-3)GlcNAcb1-2Mana1-3)Manb1-4GlcNAcb1-4GlcNAcb-Sp20	13.75	4.92443	35.814
367	GalNAca1-3(Fuca1-2)Galb1-3GlcNAcb1-2Mana1-6(GalNAca1-3(Fuca1-2)Galb1-3GlcNAcb1-2Mana1-3)Manb1-4GlcNAcb1-4GlcNAcb-Sp20	19.5	3	15.3846
368	Galα1-3(Fucα1-2)Galβ1-3GlcNAcβ1-2Manα1-6(Galα1-3(Fucα1-2)Galβ1-3GlcNAcβ1-2Manα1-3)Manβ1-4GlcNAcβ1-4GlcNAcβ-Sp20	51.5	4.04145	7.84748
369	Fuca1-4(Fuca1-2Galb1-3)GlcNAcb1-2Mana1-3(Fuca1-4(Fuca1-2Galb1-3)GlcNAcb1-2Mana1-3)Manb1-4GlcNAcb1-4GlcNAcb-Sp19	30	12.4097	41.3656
370	Neu5Aca2-3Galb1-4GlcNAcb1-3GalNAc-Sp14	-19	10.3923	-54.6963
371	Neu5Aca2-6Galb1-4GlcNAcb1-3GalNAc-Sp14	-40	1.82574	-4.56435
372	Neu5Aca2-3Galb1-4(Fuca1-3)GlcNAcb1-3GalNAca-Sp14	-3.25	3.86221	-118.837
373	GalNAcb1-4GlcNAcb1-2Mana1-6(GalNAcb1-4GlcNAcb1-2Mana1-3)Manb1-4GlcNAcb1-4GlcNAc-Sp12	69.75	23.2002	33.262
374	Galb1-3GalNAca1-3(Fuca1-2)Galb1-4Glc-Sp0	-33.25	3.86221	-11.6157
375	Galb1-3GalNAca1-3(Fuca1-2)Galb1-4GlcNAc-Sp0	-35.25	2.36291	-6.70328
376	Galb1-3GlcNAcb1-3Galb1-4GlcNAcb1-6(Galb1-3GlcNAcb1-3)Galb1-4Glcb-Sp0	-28.5	9.32738	-32.7276
377	Galb1-4(Fuca1-3)GlcNAcb1-6(Galb1-3GlcNAcb1-3)Galb1-4Glc-Sp21	-42.75	3.30404	-7.72874
378	Galb1-4GlcNAcb1-6(Fuca1-4(Fuca1-2Galb1-3)GlcNAcb1-3)Galb1-4Glc-Sp21	-9	8.90693	-98.9658
379	Galb1-4(Fuca1-3)GlcNAcb1-6(Fuca1-4(Fuca1-2Galb1-3)GlcNAcb1-3)Galb1-4Glc-Sp21	-3	11.804	-393.465
380	Galb1-3GlcNAcb1-3Galb1-4(Fuca1-3)GlcNAcb1-6(Galb1-3GlcNAcb1-3)Galb1-4Glc-Sp21	-43.75	6.94622	-15.8771
381	Galb1-4GlcNAcb1-6(Galb1-4GlcNAcb1-2)Mana1-6(Galb1-4GlcNAcb1-4(Galb1-4GlcNAcb1-2)Mana1-3)Manb1-4GlcNAcb1-4GlcNAcb-Sp21	-31	14	-45.1613
382	GlcNAcb1-2Mana1-6(GlcNAcb1-4(GlcNAcb1-2)Mana1-3)Manb1-4GlcNAcb1-4GlcNAc-Sp21	-31.25	12.5797	-40.2552
383	Fuca1-2Galb1-3GalNAca1-3(Fuca1-2)Galb1-4Glcb-Sp0	-23.5	2.88675	-12.284
384	Fuca1-2Galb1-3GalNAca1-3(Fuca1-2)Galb1-4GlcNAcb-Sp0	-21	4.08248	-19.4404
385	Galb1-3GlcNAcb1-3GalNAca-Sp14	-21.75	6.34429	-29.1691
386	GalNAcb1-4(Neu5Aca2-3)Galb1-4GlcNAcb1-3GalNAca-Sp14	-23	7.34847	-31.9499
387	GalNAca1-3(Fuca1-2)Galb1-3GalNAca1-3(Fuca1-2)Galb1-4GlcNAcb-Sp0	6.25	11.8989	190.382
388	Gala1-3Galb1-3GlcNAcb1-2Mana1-6(Gala1-3Galb1-3GlcNAcb1-2Mana1-3)Manb1-4GlcNAcb1-4GlcNAc-Sp19	0.25	4.42531	1770.12
389	Gala1-3Galb1-3(Fuca1-4)GlcNAcb1-2Mana1-6(Gala1-3Galb1-3(Fuca1-4)GlcNAcb1-2Mana1-3)Manb1-4GlcNAcb1-4GlcNAc-Sp19	49.25	6.0208	12.225
390	GlcNAcb1-2Mana1-6(Galb1-4GlcNAcb1-2Mana1-3)Manb1-4GlcNAcb1-4GlcNAc-Sp12	-33.75	2.87228	-8.51046
391	Galb1-4GlcNAcb1-2Mana1-6(GlcNAcb1-2Mana1-3)Manb1-4GlcNAcb1-4GlcNAc-Sp12	-20.5	1.29099	-6.29753
392	Neu5Aca2-3Galb1-3GlcNAcb1-3GalNAca-Sp14	-17.75	15.5	-87.3239
393	Fuca1-2Galb1-4GlcNAcb1-3GalNAca-Sp14	-16.5	12.3423	-74.8021
394	Galb1-4(Fuca1-3)GlcNAcb1-3GalNAca-Sp14	-29	1.82574	-6.29566
395	GalNAca1-3GalNAcb1-3Gala1-4Galb1-4GlcNAcb-Sp0	-25	5.41603	-21.6641
396	Gala1-4Galb1-3GlcNAcb1-2Mana1-6(Gala1-4Galb1-3GlcNAcb1-2Mana1-3)Manb1-4GlcNAcb1-4GlcNAcb-Sp19	4.25	8.61684	202.749
397	Gala1-4Galb1-4GlcNAcb1-2Mana1-6(Gala1-4Galb1-4GlcNAcb1-2Mana1-3)Manb1-4GlcNAcb1-4GlcNAcb-Sp24	-16.75	13.9613	-83.3508
398	Gala1-3Galb1-4GlcNAcb1-3GalNAca-Sp14	-23.75	3.59398	-15.1325
399	Galb1-3GlcNAcb1-6Galb1-4GlcNAcb-Sp0	-19.5	2.08167	-10.6752
400	Galb1-3GlcNAca1-6Galb1-4GlcNAcb-Sp0	-33	3.91578	-11.866
401	GalNAcb1-3Gala1-6Galb1-4Glcb-Sp8	-12.75	5.56028	-43.61
402	Gala1-3(Fuca1-2)Galb1-4(Fuca1-3)Glcb-Sp21	0.5	3.87298	774.597
403	Galb1-4GlcNAcb1-6(Neu5Aca2-6Galb1-3GlcNAcb1-3)Galb1-4Glc-Sp21	-40.25	7.88987	-19.6022
404	Galb1-3GalNAcb1-4(Neu5Aca2-8Neu5Aca2-3)Galb1-4Glcb-Sp0	-0.5	2.88675	-577.35
405	Neu5Aca2-3Galb1-3GalNAcb1-4(Neu5Aca2-8Neu5Aca2-3)Galb1-4Glcb-Sp0	-5.75	2.5	-43.4783
406	Gala1-3(Fuca1-2)Galb1-4GlcNAcb1-3GalNAca-Sp14	29	3.16228	10.9044
407	GalNAca1-3(Fuca1-2)Galb1-4GlcNAcb1-3GalNAca-Sp14	-12.5	3.87298	-30.9839
408	GalNAca1-3GalNAcb1-3Gala1-4Galb1-4Glcb-Sp0	-22.75	6.34429	-27.887
409	Fuca1-2Galb1-4(Fuca1-3)GlcNAcb1-3GalNAca-Sp14	43.75	11.5866	26.4837
410	Gala1-3(Fuca1-2)Galb1-4(Fuca1-3)GlcNAcb1-3GalNAc-Sp14	-1.25	9.28709	-742.967
411	GalNAca1-3(Fuca1-2)Galb1-4(Fuca1-3)GlcNAcb1-3GalNAc-Sp14	24	3.16228	13.1762
412	Galb1-4(Fuca1-3)GlcNAcb1-2Mana1-6(Galb1-4(Fuca1-3)GlcNAcb1-2Mana1-3)Manb1-4GlcNAcb1-4(Fuca1-6)GlcNAcb-Sp22	-4.25	7.27438	-171.162
413	Fuca1-2Galb1-4GlcNAcb1-2Mana1-6(Fuca1-2Galb1-4GlcNAcb1-2Mana1-3)Manb1-4GlcNAcb1-4(Fuca1-6)GlcNAcb-Sp22	-16.25	8.53913	-52.5485
414	GlcNAcb1-2(GlcNAcb1-6)Mana1-6(GlcNAcb1-2Mana1-3)Manb1-4GlcNAcb1-4GlcNAcb-Sp19	-19.5	6.95222	-35.6524
415	Fuca1-2Galb1-3GlcNAcb1-3GalNAc-Sp14	8.25	11.1766	135.474
416	Gala1-3(Fuca1-2)Galb1-3GlcNAcb1-3GalNAc-Sp14	-3.25	1.5	-46.1538
417	GalNAca1-3(Fuca1-2)Galb1-3GlcNAcb1-3GalNAc-Sp14	-8.75	5.90903	-67.5318
418	Gala1-3Galb1-3GlcNAcb1-3GalNAc-Sp14	-16.75	8.18026	-48.8374
419	Fuca1-2Galb1-3GlcNAcb1-2Mana1-6(Fuca1-2Galb1-3GlcNAcb1-2Mana1-3)Manb1-4GlcNAcb1-4(Fuca1-6)GlcNAcb-Sp22	-9.75	1.70783	-17.5162
420	Gala1-3(Fuca1-2)Galb1-4GlcNAcb1-2Mana1-6(Gala1-3(Fuca1-2)Galb1-4GlcNAcb1-2Mana1-3)Manb1-4GlcNAcb1-4(Fuca1-6)GlcNAcb-Sp22	34.5	2.08167	6.03381
421	Galb1-3GlcNAcb1-6(Galb1-3GlcNAcb1-2)Mana1-6(Galb1-3GlcNAcb1-2Mana1-3)Manb1-4GlcNAcb1-4GlcNAcb-Sp19	80	7.07107	8.83883
422	Galb1-4GlcNAcb1-6(Fuca1-2Galb1-3GlcNAcb1-3)Galb1-4Glc-Sp21	-36	4.32049	-12.0014
423	Fuca1-3GlcNAcb1-6(Galb1-4GlcNAcb1-3)Galb1-4Glc-Sp21	-30.25	5.85235	-19.3466
424	GlcNAcb1-2Mana1-6(GlcNAcb1-4)(GlcNAcb1-2Mana1-3)Manb1-4GlcNAcb1-4GlcNAc-Sp21	-40.25	4.78714	-11.8935
425	GlcNAcb1-2Mana1-6(GlcNAcb1-4)(GlcNAcb1-4(GlcNAcb1-2)Mana1-3)Manb1-4GlcNAcb1-4GlcNAc-Sp21	-10	7.39369	-73.9369
426	GlcNAcb1-6(GlcNAcb1-2)Mana1-6(GlcNAcb1-4)(GlcNAcb1-2Mana1-3)Manb1-4GlcNAcb1-4GlcNAc-Sp21	-6	10.5198	-175.33
427	GlcNAcb1-6(GlcNAcb1-2)Mana1-6(GlcNAcb1-4)(GlcNAcb1-4(GlcNAcb1-2)Mana1-3)Manb1-4GlcNAcb1-4GlcNAc-Sp21	-32.25	3.40343	-10.5533
428	Galb1-4GlcNAcb1-2Mana1-6(GlcNAcb1-4)(Galb1-4GlcNAcb1-2Mana1-3)Manb1-4GlcNAcb1-4GlcNAc-Sp21	22	5.88784	26.7629
429	Galb1-4GlcNAcb1-2Mana1-6(GlcNAcb1-4)(Galb1-4GlcNAcb1-4(Galb1-4GlcNAcb1-2)Mana1-3)Manb1-4GlcNAcb1-4GlcNAc-Sp21	11.5	1.29099	11.226
430	Galb1-4GlcNAcb1-6(Galb1-4GlcNAcb1-2)Mana1-6(GlcNAcb1-4)(Galb1-4GlcNAcb1-2Mana1-3)Manb1-4GlcNAcb1-4GlcNAc-Sp21	43.5	4.3589	10.0205
431	Galb1-4GlcNAcb1-6(Galb1-4GlcNAcb1-2)Mana1-6(GlcNAcb1-4)(Galb1-4GlcNAcb1-4(Galb1-4GlcNAcb1-2)Mana1-3)Manb1-4GlcNAcb1-4GlcNAc-Sp21	14.75	4.272	28.9627
432	Galb1-4Galb-Sp10	-7.75	5.56028	-71.7455
433	Galb1-6Galb-Sp10	-13.75	6.84957	-49.8151
434	Neu5Aca2-3Galb1-4GlcNAcb1-3Galb-Sp8	-34.25	6.39661	-18.6762
435	GalNAcb1-6GalNAcb-Sp8	-4.25	2.75379	-64.7949
436	(6S)Galb1-3GlcNAcb-Sp0	-22.5	3.51188	-15.6084
437	(6S)Galb1-3(6S)GlcNAc-Sp0	-42.75	4.99166	-11.6764
438	Fuca1-2Galb1-4 GlcNAcb1-2Mana1-6(Fuca1-2Galb1-4GlcNAcb1-2(Fuca1-2Galb1-4GlcNAcb1-4)Mana1-3)Manb1-4GlcNAcb1-4GlcNAcb-Sp12	10.25	4.03113	39.3281
439	Fuca1-2Galb1-4(Fuca1-3)GlcNAcb1-2Mana1-6(Fuca1-2Galb1-4(Fuca1-3)GlcNAcb1-4(Fuca1-2Galb1-4(Fuca1-3)GlcNAcb1-2)Mana1-3)Manb1-4GlcNAcb1-4GlcNAcb-Sp12	5.75	7.22842	125.712
440	Galb1-4(Fuca1-3)GlcNAcb1-6GalNAc-Sp14	13	8.04156	61.8581
441	Galb1-4GlcNAcb1-2Mana-Sp0	-5.5	2.64575	-48.1046
442	Fuca1-2Galb1-4GlcNAcb1-6(Fuca1-2Galb1-4GlcNAcb1-3)GalNAc-Sp14	39.75	5.85235	14.7229
443	Gala1-3(Fuca1-2)Galb1-4GlcNAcb1-6(Gala1-3(Fuca1-2)Galb1-4GlcNAcb1-3)GalNAc-Sp14	68.5	7.72442	11.2765
444	GalNAca1-3(Fuca1-2)Galb1-4GlcNAcb1-6(GalNAca1-3(Fuca1-2)Galb1-4GlcNAcb1-3)GalNAc-Sp14	82	7.48331	9.12599
445	Neu5Aca2-8Neu5Aca2-3Galb1-3GalNAcb1-4(Neu5Aca2-8Neu5Aca2-3)Galb1-4Glcb-Sp0	-26	8.98146	-34.5441
446	GalNAcb1-4Galb1-4Glcb-Sp0	-1.75	2.06155	-117.803
447	GalNAca1-3(Fuca1-2)Galb1-4GlcNAcb1-2Mana1-6(GalNAca1-3(Fuca1-2)Galb1-4GlcNAcb1-2Mana1-3)Manb1-4GlcNAcb1-4(Fuca1-6)GlcNAcb-Sp22	20	3.26599	16.3299
448	Gala1-3(Fuca1-2)Galb1-3GlcNAcb1-2Mana1-6(Gala1-3(Fuca1-2)Galb1-3GlcNAcb1-2Mana1-3)Manb1-4GlcNAcb1-4(Fuca1-6)GlcNAcb-Sp22	36.5	0.57735	1.58178
449	Neu5Aca2-6Galb1-4GlcNAcb1-6(Fuca1-2Galb1-3GlcNAcb1-3)Galb1-4Glc-Sp21	-25.25	0.957427	-3.79179
450	GalNAca1-3(Fuca1-2)Galb1-3GlcNAcb1-2Mana1-6(GalNAca1-3(Fuca1-2)Galb1-3GlcNAcb1-2Mana1-3)Manb1-4GlcNAcb1-4(Fuca1-6)GlcNAcb-Sp22	9.75	20.8706	214.058
451	Galb1-4GlcNAcb1-6(Galb1-4GlcNAcb1-2)Mana1-6(Galb1-4GlcNAcb1-2Mana1-3)Manb1-4GlcNAcb1-4GlcNAcb-Sp19	43	10.9848	25.5461
452	Neu5Aca2-3Galb1-4GlcNAcb1-2Mana1-6(GlcNAcb1-4)(Neu5Aca2-3Galb1-4GlcNAcb1-2Mana1-3)Manb1-4GlcNAcb1-4GlcNAcb-Sp21	-25.25	11.5578	-45.7736
453	Neu5Aca2-3Galb1-4GlcNAcb1-4Mana1-6(GlcNAcb1-4)(Neu5Aca2-3Galb1-4GlcNAcb1-4(Neu5Aca2-3Galb1-4GlcNAcb1-2)Mana1-3)Manb1-4GlcNAcb1-4GlcNAcb-Sp21	-27.75	13.2256	-47.6598
454	Neu5Aca2-3Galb1-4GlcNAcb1-6(Neu5Aca2-3Galb1-4GlcNAcb1-2)Mana1-6(GlcNAcb1-4)(Neu5Aca2-3Galb1-4GlcNAcb1-2Mana1-3)Manb1-4GlcNAcb1-4GlcNAcb-Sp21	-42.75	14.2449	-33.3214
455	Neu5Aca2-3Galb1-4GlcNAcb1-6(Neu5Aca2-3Galb1-4GlcNAcb1-2)Mana1-6(GlcNAcb1-4)(Neu5Aca2-3Galb1-4GlcNAcb1-4(Neu5Aca2-3Galb1-4GlcNAcb1-2)Mana1-3)Manb1-4GlcNAcb1-4GlcNAcb-Sp21	-29.75	4.64579	-15.6161
456	Neu5Aca2-6Galb1-4GlcNAcb1-2Mana1-6(GlcNAcb1-4)(Neu5Aca2-6Galb1-4GlcNAcb1-2Mana1-3)Manb1-4GlcNAcb1-4GlcNAcb-Sp21	-20	13.1149	-65.5744
457	Neu5Aca2-6Galb1-4GlcNAcb1-4Mana1-6(GlcNAcb1-4)(Neu5Aca2-6Galb1-4GlcNAcb1-4(Neu5Aca2-6Galb1-4GlcNAcb1-2)Mana1-3)Manb1-4GlcNAcb1-4GlcNAcb-Sp21	-44.75	10.2103	-22.8163
458	Neu5Aca2-6Galb1-4GlcNAcb1-6(Neu5Aca2-6Galb1-4GlcNAcb1-2)Mana1-6(GlcNAcb1-4)(Neu5Aca2-6Galb1-4GlcNAcb1-2Mana1-3)Manb1-4GlcNAcb1-4GlcNAcb-Sp21	-38.25	20.8866	-54.6055
459	Neu5Aca2-6Galb1-4GlcNAcb1-6(Neu5Aca2-6Galb1-4GlcNAcb1-2)Mana1-6(GlcNAcb1-4)(Neu5Aca2-6Galb1-4GlcNAcb1-4(Neu5Aca2-6Galb1-4GlcNAcb1-2)Mana1-3)Manb1-4GlcNAcb1-4GlcNAcb-Sp21	-35.75	15.9661	-44.6604
460	Gala1-3(Fuca1-2)Galb1-3GalNAca-Sp8	-31	5.83095	-18.8095
461	Gala1-3(Fuca1-2)Galb1-3GalNAcb-Sp8	-14	6.16441	-44.0315
462	Glca1-6Glca1-6Glca1-6Glcb-Sp10	-7.25	3.77492	-52.0678
463	Glca1-4Glca1-4Glca1-4Glcb-Sp10	9.25	4.34933	47.0198
464	Neu5Aca2-3Galb1-4GlcNAcb1-6(Neu5Aca2-3Galb1-4GlcNAcb1-3)GalNAca-Sp14	-2.75	4.57347	-166.308
465	Fuca1-2Galb1-4(Fuca1-3)GlcNAcb1-2Mana1-6(Fuca1-2Galb1-4(Fuca1-3)GlcNAcb1-2Mana1-3)Manb1-4GlcNAcb1-4(Fuca1-6)GlcNAcb-Sp24	-16.25	15.5858	-95.9125
466	Fuca1-2Galb1-3(Fuca1-4)GlcNAcb1-2Mana1-6(Fuca1-2Galb1-3(Fuca1-4)GlcNAcb1-2Mana1-3)Manb1-4GlcNAcb1-4(Fuca1-6)GlcNAcb1-4(Fuca1-6)GlcNAcb-Sp19	-20.25	5.25198	-25.9357
467	GlcNAcb1-6(GlcNAcb1-2)Mana1-6(GlcNAcb1-2Mana1-3)Manb1-4GlcNAcb1-4(Fuca1-6)GlcNAcb-Sp24	-22	12.3558	-56.1629
468	Galb1-3GlcNAcb1-2Mana1-6(GlcNAcb1-4)(Galb1-3GlcNAcb1-2Mana1-3)Manb1-4GlcNAcb1-4GlcNAcb-Sp21	21	9.05539	43.1209
469	Neu5Aca2-6Galb1-4GlcNAcb1-6(Galb1-3GlcNAcb1-3)Galb1-4Glcb-Sp21	-48	4.89898	-10.2062
470	Neu5Aca2-3Galb1-4GlcNAcb1-2Mana-Sp0	-18.5	2.88675	-15.6041
471	Neu5Aca2-3Galb1-4GlcNAcb1-6GalNAca-Sp14	-27.5	7.50555	-27.2929
472	Neu5Aca2-6Galb1-4GlcNAcb1-6GalNAca-Sp14	5	2.70801	54.1603
473	Neu5Aca2-6Galb1-4 GlcNAcb1-6(Neu5Aca2-6Galb1-4GlcNAcb1-3)GalNAca-Sp14	-3.75	7.41058	-197.615
474	Neu5Aca2-6Galb1-4GlcNAcb1-2Mana1-6(Neu5Aca2-6Galb1-4GlcNAcb1-2Mana1-3)Manb1-4GlcNAcb1-4(Fuca1-6)GlcNAcb-Sp24	-25.5	5.25991	-20.6271
475	Neu5Aca2-3Galb1-4GlcNAcb1-2Mana1-6(Neu5Aca2-3Galb1-4GlcNAcb1-2Mana1-3)Manb1-4GlcNAcb1-4(Fuca1-6)GlcNAcb-Sp24	-15.25	1.89297	-12.4129
476	Mana1-6(Mana1-3)Manb1-4GlcNAcb1-4(Fuca1-6)GlcNAcb-Sp19	-1.25	5.18813	-415.05
477	Galb1-4GlcNAcb1-6(Galb1-4GlcNAcb1-2)Mana1-6(Galb1-4GlcNAcb1-2Mana1-3)Manb1-4GlcNAcb1-4(Fuca1-6)GlcNAcb-Sp24	-29	5.94418	-20.4972
478	Neu5Aca2-3Galb1-3GlcNAcb1-2Mana1-6(GlcNAcb1-4)(Neu5Aca2-3Galb1-3GlcNAcb1-2Mana1-3)Manb1-4GlcNAcb1-4GlcNAc-Sp21	9.75	2.21736	22.7421
479	Neu5Aca2-6Galb1-4GlcNAcb1-6(Fuca1-2Galb1-4(Fuca1-3)GlcNAcb1-3)Galb1-4Glc-Sp21	-18	13.3417	-74.1204
480	Galb1-3GlcNAcb1-6GalNAca-Sp14	-7.25	9.81071	-135.32
481	Gala1-3Galb1-3GlcNAcb1-6GalNAca-Sp14	-25.25	10.6888	-42.3318
482	Galb1-3(Fuca1-4)GlcNAcb1-6GalNAca-Sp14	-6.25	17.2313	-275.7
483	Neu5Aca2-3Galb1-3GlcNAcb1-6GalNAca-Sp14	-11.5	5.91608	-51.4442
484	(3S)Galb1-3(Fuca1-4)GlcNAcb-Sp0	-14.25	1.89297	-13.284
485	Galb1-4(Fuca1-3)GlcNAcb1-6(Neu5Aca2-6(Neu5Aca2-3Galb1-3)GlcNAcb1-3)Galb1-4Glc-Sp21	-12.5	3.69685	-29.5748
486	Fuca1-2Galb1-4GlcNAcb1-6GalNAca-Sp14	-4.5	1	-22.2222
487	Gala1-3Galb1-4GlcNAcb1-6GalNAca-Sp14	-38	8.75595	-23.042
488	Galb1-4(Fuca1-3)GlcNAcb1-2Mana-Sp0	-3.25	12.0934	-372.104
489	Fuca1-2(6S)Galb1-3GlcNAcb-Sp0	-7.5	12.5565	-167.421
490	Gala1-3(Fuca1-2)Galb1-4GlcNAcb1-6GalNAca-Sp14	8.5	1.91485	22.5277
491	Fuca1-2Galb1-4GlcNAcb1-2Mana-Sp0	-9	3.3665	-37.4056
492	Fuca1-2Galb1-3(6S)GlcNAcb-Sp0	-21	6.87992	-32.7615
493	Fuca1-2(6S)Galb1-3(6S)GlcNAcb-Sp0	-36.25	2.98608	-8.23746
494	Neu5Aca2-6GalNAcb1-4(6S)GlcNAcb-Sp8	-12.5	3.41565	-27.3252
495	GalNAcb1-4(Fuca1-3)(6S)GlcNAcb-Sp8	-13.25	5.90903	-44.5965
496	(3S)GalNAcb1-4(Fuca1-3)GlcNAcb-Sp8	-0.25	2.98608	-1194.43
497	Fuca1-2Galb1-3GlcNAcb1-6(Fuca1-2Galb1-3GlcNAcb1-3)GalNAca-Sp14	-11	1.1547	-10.4973
498	GalNAca1-3(Fuca1-2)Galb1-3GlcNAcb1-6GalNAca-Sp14	21.5	6.245	29.0465
499	GlcNAcb1-6(GlcNAcb1-2)Mana1-6(GlcNAcb1-4)(GlcNAcb1-4(GlcNAcb1-2)Mana1-3)Manb1-4GlcNAcb1-4(Fuca1-6)GlcNAc-Sp21	-4.75	10.4682	-220.383
500	Galb1-4GlcNAcb1-6(Galb1-4GlcNAcb1-2)Mana1-6(GlcNAcb1-4)Galb1-4GlcNAcb1-4(Gal b1-4GlcNAcb1-2)Mana1-3)Manb1-4GlcNAcb1-4(Fuca1-6)GlcNAc-Sp21	-37.5	25.2521	-67.3388
501	Galb1-3GlcNAca1-3Galb1-4GlcNAcb-Sp8	-3.75	8.22091	-219.224
502	Galb1-3(6S)GlcNAcb-Sp8	-5.75	10.8128	-188.049
503	(6S)(4S)GalNAcb1-4GlcNAc-Sp8	-13.5	9.25563	-68.5602
504	(6S)GalNAcb1-4GlcNAc-Sp8	-9.5	2.08167	-21.9123
505	(3S)GalNAcb1-4(3S)GlcNAc-Sp8	-1	2.82843	-282.843
506	GalNAcb1-4(6S)GlcNAc-Sp8	-6.25	5.18813	-83.01
507	(3S)GalNAcb1-4GlcNAc-Sp8	-8.75	5.43906	-62.1606
508	(4S)GalNAcb-Sp10	-6.25	7.88987	-126.238
509	Galb1-4(6P)GlcNAcb-Sp0	0.25	0.957427	382.971
510	(6P)Galb1-4GlcNAcb-SP0	3.5	7.59386	216.967
511	GalNAca1-3(Fuca1-2)Galb1-4GlcNAcb1-6GalNAc-Sp14	-31	8.12404	-26.2066
512	Neu5Aca2-6Galb1-4GlcNAcb1-2Man-Sp0	2.75	7.36546	267.835
513	Gala1-3Galb1-4GlcNAcb1-2Mana-Sp0	43	5.35413	12.4515
514	Gala1-3(Fuca1-2)Galb1-4GlcNAcb1-2Mana-Sp0	-18.25	2.87228	-15.7385
515	GalNAca1-3(Fuca1-2)Galb1-4 GlcNAcb1-2Mana-Sp0	-24.75	9.25113	-37.3783
516	Galb1-3GlcNAcb1-2Mana-Sp0	-1	10.0333	-1003.33
517	Gala1-3(Fuca1-2)Galb1-3GlcNAcb1-6GalNAc-Sp14	6.75	5.7373	84.9971
518	Neu5Aca2-3Galb1-3GlcNAcb1-2Mana-Sp0	-3.75	6.5	-173.333
519	Gala1-3Galb1-3GlcNAcb1-2Mana-Sp0	-1.25	3.5	-280
520	GalNAcb1-4GlcNAcb1-2Mana-Sp0	-6.25	2.5	-40
521	Neu5Aca2-3Galb1-3GalNAcb1-4Galb1-4Glcb-Sp0	6.5	1.73205	26.6469
522	GlcNAcb1-2 Mana1-6(GlcNAcb1-4)(GlcNAcb1-2Mana1-3)Manb1-4GlcNAcb1-4(Fuca1-6)GlcNAc-Sp21	-50.5	8.66025	-17.149
523	Galb1-4GlcNAcb1-2 Mana1-6(GlcNAcb1-4)(Galb1-4GlcNAcb1-2Mana1-3)Manb1-4GlcNAcb1-4(Fuca1-6)GlcNAc-Sp21	-47.5	10.5357	-22.1803
524	Galb1-4GlcNAcb1-2 Mana1-6(Galb1-4GlcNAcb1-4)(Galb1-4GlcNAcb1-2Mana1-3)Manb1-4GlcNAcb1-4(Fuca1-6)GlcNAc-Sp21	-47.25	7.27438	-15.3955
525	Fuca1-4(Galb1-3)GlcNAcb1-2 Mana-Sp0	2.5	6.80686	272.274
526	Neu5Aca2-3Galb1-4(Fuca1-3)GlcNAcb1-2Mana-Sp0	-21.75	18.7861	-86.3728
527	GlcNAcb1-3Galb1-4GlcNAcb1-6(GlcNAcb1-3)Galb1-4GlcNAc-Sp0	-10	4.6188	-46.188
528	GalNAca1-3(Fuca1-2)Galb1-3GalNAcb1-3Gala1-4Galb1-4Glc-Sp21	-7.25	3.30404	-45.5729
529	Gala1-3(Fuca1-2)Galb1-3GalNAcb1-3Gala1-4Galb1-4Glc-Sp21	-4.5	11.7047	-260.104
530	Galb1-3GalNAcb1-3Gal-Sp21	-7.25	8.01561	-110.56
531	GlcNAcb1-3Galb1-4GlcNAcb1-2Mana1-6(GlcNAcb1-3Galb1-4GlcNAcb1-2Mana1-3)Manb1-4GlcNAcb1-4GlcNAcb-Sp12	43.75	23.6696	54.1019
532	GlcNAcb1-3Galb1-4GlcNAcb1-2Mana1-6(GlcNAcb1-3Galb1-4GlcNAcb1-2Mana1-3)Manb1-4GlcNAcb1-4GlcNAcb-Sp25	-7.5	4.12311	-54.9747
533	Galβ1-4GlcNAcβ1-3Galβ1-4GlcNAcβ1-2Manα1-6(Galβ1-4GlcNAcβ1-3Galβ1-4GlcNAcβ1-2Manα1-3)Manβ1-4GlcNAcβ1-4GlcNAcβ-Sp12	-13.5	9.46925	-70.1426
534	Fuca1-2Galb1-4GlcNAcb1-3Galb1-4GlcNAcb1-2Mana1-6(Fuca1-2Galb1-4GlcNAcb1-3Galb1-4GlcNAcb1-2Mana1-3)Manb1-4GlcNAcb1-4GlcNAcb-Sp24	-38.25	21.0297	-54.9797
535	GlcNAcb1-3Galb1-4GlcNAcb1-3Galb1-4GlcNAcb1-2Mana1-6(GlcNAcb1-3Galb1-4GlcNAcb1-3Galb1-4GlcNAcb1-2Mana1-3)Manb1-4GlcNAcb1-4GlcNAcb-Sp12	-5.5	3.10913	-56.5296
536	GlcNAcb1-3Galb1-4GlcNAcb1-3Galb1-4GlcNAcb1-2Mana1-6(GlcNAcb1-3Galb1-4GlcNAcb1-3Galb1-4GlcNAcb1-2Mana1-3)Manb1-4GlcNAcb1-4GlcNAcb-Sp25	-12.75	4.42531	-34.7083
537	Galb1-4GlcNAcb1-3Galb1-4GlcNAcb1-3Galb1-4GlcNAcb1-2Mana1-6(Galb1-4GlcNAcb1-3Galb1-4GlcNAcb1-3Galb1-4GlcNAcb1-2Mana1-3)Manb1-4GlcNAcb1-4GlcNAcb-Sp12	-5.75	7.36546	-128.095
538	Galb1-3GlcNAcb1-3Galb1-4GlcNAcb1-2Mana1-6(Galb1-3GlcNAcb1-3Galb1-4GlcNAcb1-2Mana1-3)Manb1-4GlcNAcb1-4GlcNAc-Sp25	-10.75	4.85627	-45.1746
539	Neu5Gca2-8Neu5Gca2-3Galb1-4GlcNAc-Sp0	-30	16.2686	-54.2286
540	Neu5Aca2-8Neu5Gca2-3Galb1-4GlcNAc-Sp0	-43	4.24264	-9.86661
541	Neu5Gca2-8Neu5Aca2-3Galb1-4GlcNAc-Sp0	-38.75	17.3469	-44.7663
542	Neu5Gca2-8Neu5Gca2-3Galb1-4GlcNAcb1-3Galb1-4GlcNAc-Sp0	-34.5	9.32738	-27.0359
543	Neu5Gca2-8Neu5Gca2-6Galb1-4GlcNAc-Sp0	-23.5	7.93725	-33.7755
544	Neu5Aca2-8Neu5Aca2-3Galb1-4GlcNAc-Sp0	-24.75	17.8582	-72.1545
545	GlcNAcb1-3Galb1-4GlcNAcb1-6(GlcNAcb1-3Galb1-4GlcNAcb1-2)Mana1-6(GlcNAcb1-3Galb1-4GlcNAcb1-2Man a1-3)Manb1-4GlcNAcb1-4GlcNAc-Sp24	-31.5	16.5831	-52.6448
546	Galb1-4GlcNAcb1-3Galb1-4GlcNAcb1-6(Galb1-4GlcNAcb1-3Galb1-4GlcNAcb1-2)Mana1-6(Galb1-4GlcNAcb1-3Galb1-4GlcNAcb1-2Mana1-3)Mana1-4GlcNAcb1-4GlcNAc-Sp24	-2.5	6.13732	-245.493
547	Gala1-3Galb1-4GlcNAcb1-2Mana1-6(Gala1-3Galb1-4GlcNAcb1-2Mana1-3)Manb1-4GlcNAcb1-4GlcNAc-Sp24	-39	1.82574	-4.68139
548	GlcNAcb1-3Galb1-4GlcNAcb1-6(GlcNAcb1-3Galb1-3)GalNAca-Sp14	-19.75	1.25831	-6.37117
549	GalNAcb1-3GlcNAcb-Sp0	-7.25	8.65544	-119.385
550	GalNAcb1-4GlcNAcb1-3GalNAcb1-4GlcNAcb-Sp0	-10.25	6.34429	-61.8955
551	GlcNAcb1-3Galb1-4GlcNAcb1-3Galb1-4GlcNAcb1-3Galb1-4GlcNAcb1-3Galb1-4GlcNAcb1-2Mana1-6(GlcNAcb1-3Galb1-4GlcNAcb1-3Galb1-4GlcNAcb1-3Galb1-4GlcNAcb1-3Galb1-4GlcNAcb1-2Mana1-3)Manb1-4GlcNAcb1-4GlcNAcb-Sp25	-23	6.21825	-27.0359
552	Galb1-4GlcNAcb1-3Galb1-4GlcNAcb1-3Galb1-4GlcNAcb1-3Galb1-4GlcNAcb1-3Galb1-4GlcNAcb1-2Mana1-6(Galb1-4GlcNAcb1-3Galb1-4GlcNAcb1-3Galb1-4GlcNAcb1-3Galb1-4GlcNAcb1-3Galb1-4GlcNAcb1-2Mana1-3)Manb1-4GlcNAcb1-4GlcNAcb-Sp25	-21.5	2.64575	-12.3058
553	GlcNAb1-3Galb1-3GalNAc-Sp14	-2.25	2.21736	-98.5491
554	Galb1-3GlcNAcb1-6(Galb1-3)GalNAc-Sp14	-30.25	10.3722	-34.2884
555	(3S)GlcAb1-3Galb1-4GlcNAcb1-3Galb1-4Glc-Sp0	-14.5	6.40312	-44.1595
556	(3S)GlcAb1-3Galb1-4GlcNAcb1-2Mana-Sp0	-8.5	13.3791	-157.401
557	Galb1-3GlcNAcb1-3Galb1-4GlcNAcb1-3Galb1-4GlcNAcb1-6(Galb1-3GlcNAcb1-3Galb1-4GlcNAcb1-3Galb1-4GlcNAb1-2)Mana1-6(Galb1-3GlcNAcb1-3Galb1-4GlcNAcb1-3Galb1-4GlcNAcb1-2Mana1-3)Manb1-4GlcNAcb1-4(Fuca1-6)GlcNAcb-Sp24	-0.5	1.73205	-346.41
558	Galb1-3GlcNAcb1-3Galb1-4GlcNAcb1-6(Galb1-3GlcNAcb1-3Galb1-4GlcNAb1-2)Mana1-6(Galb1-3GlcNAcb1-3Galb1-4GlcNAcb1-2Mana1-3)Manb1-4GlcNAcb1-4(Fuca1-6)GlcNAcb-Sp24	-7.5	6.75771	-90.1028
559	Neu5Aca2-8Neu5Aca2-3Galb1-3GalNAcb1-4(Neu5Aca2-3)Galb1-4Glc-Sp21	-17.5	1.73205	-9.89743
560	Galb1-4GlcNAcb1-3Galb1-4GlcNAcb1-2Mana1-6(Galb1-4GlcNAcb1-3Galb1-4GlcNAcb1-2Mana1-3)Manb1-4GlcNAcb1-4(Fuca1-6)GlcNAcb-Sp24	-45.5	4.65475	-10.2302
561	GlcNAcb1-3Galb1-4GlcNAcb1-3Galb1-4GlcNAcb1-2Mana1-6(GlcNAcb1-3Galb1-4GlcNAcb1-3Galb1-4GlcNAcb1-2Mana1-3)Manb1-4GlcNAcb1-4(Fuca1-6)GlcNAcb-Sp24	-36.25	8.95824	-24.7124
562	Galb1-4GlcNAcb1-3Galb1-4GlcNAcb1-6(Galb1-4GlcNAcb1-3Galb1-4GlcNAb1-2)Mana1-6(Galb1-4GlcNAcb1-3Galb1-4GlcNAcb1-2Mana1-3)Manb1-4GlcNAcb1-4(Fuca1-6)GlcNAcb-Sp24	-46.75	6.5	-13.9037
563	Galb1-4GlcNAcb1-3Galb1-4GlcNAcb1-3Galb1-4GlcNAcb1-6(Galb1-4GlcNAcb1-3Galb1-4GlcNAcb1-3Galb1-4GlcNAb1-2)Mana1-6(Galb1-4GlcNAcb1-3Galb1-4GlcNAcb1-3Galb1-4GlcNAcb1-2Mana1-3)Manb1-4GlcNAcb1-4(Fuca1-6)GlcNAcb-Sp24	-33.5	9.98332	-29.801
564	Galb1-4GlcNAcb1-3Galb1-4GlcNAcb1-3GalNAca-Sp14	-6	6.97615	-116.269
565	Galb1-4GlcNAcb1-3Galb1-4GlcNAcb1-6(Galb1-3)GalNAca-Sp14	-20.5	1.29099	-6.29753
566	Galb1-4GlcNAcb1-3Galb1-4GlcNAcb1-6(Galb1-4GlcNAcb1-3Galb1-4GlcNAcb1-3)GalNAca-Sp14	-12.5	7.50555	-60.0444
567	Neu5Aca2-3Galb1-4GlcNAcb1-3Galb1-4GlcNAcb1-3GalNAca-Sp14	3.25	2.5	76.9231
568	GlcNAcb1-3Galb1-4GlcNAcb1-3GalNAca-Sp14	-6	4.76095	-79.3492
569	GlcNAcb1-3Galb1-4GlcNAcb1-6(Galb1-3)GalNAca-Sp14	-13.75	2.62996	-19.127
570	GlcNAcb1-3Galb1-4GlcNAcb1-6(GlcNAcb1-3Galb1-4GlcNAcb1-3)GalNAca-Sp14	-6	10.0995	-168.325
571	Neu5Aca2-3Galb1-4GlcNAcb1-3Galb1-4GlcNAcb1-6(Neu5Aca2-3Galb1-4GlcNAcb1-3Galb1-4GlcNAcb1-3)GalNAca-Sp14	10.5	1.73205	16.4957
572	Neu5Aca2-6Galb1-4GlcNAcb1-3Galb1-4GlcNAcb1-3GalNAca-Sp14	9	3.26599	36.2887
573	GlcNAcb1-3Galb1-4GlcNAcb1-3Galb1-4GlcNAcb1-3GalNAca-Sp14	-0.25	5.56028	-2224.11
574	Galb1-4GlcNAcb1-3Galb1-3GalNAca-Sp14	-13.5	6.95222	-51.4979
575	Neu5Aca2-3Galb1-4GlcNAcb1-3Galb1-4GlcNAcb1-6(Galb1-3)GalNAca-Sp14	6.75	2.62996	38.9623
576	Neu5Aca2-6Galb1-4GlcNAcb1-3Galb1-4GlcNAcb1-6(Galb1-3)GalNAca-Sp14	3.25	3.0957	95.2522
577	Neu5Aca2-6Galb1-4GlcNAcb1-6(Galb1-3)GalNAca-Sp14	-16.75	1.5	-8.95522
578	Neu5Aca2-3Galb1-4GlcNAcb1-3Galb1-4GlcNAcb1-2Mana1-6(Neu5Aca2-3Galb1-4GlcNAcb1-3Galb1-4GlcNAcb1-2Mana1-3)Manb1-4GlcNAcb1-4GlcNAcb-Sp12	-17.75	14.975	-84.3661
579	GlcNAcb1-6(Neu5Aca2-3Galb1-3)GalNAca-Sp14	-28.75	0.957427	-3.33018
580	Neu5Aca2-6Galb1-4GlcNAcb1-3Galb1-4GlcNAcb1-6(Neu5Aca2-6Galb1-4GlcNAcb1-3Galb1-4GlcNAcb1-3)GalNAca-Sp14	3.75	6.60177	176.047
581	Neu5Aca2-6Galb1-4GlcNAcb1-3Galb1-4GlcNAcb1-3Galb1-4GlcNAcb1-2Mana1-6(Neu5Aca2-6Galb1-4GlcNAcb1-3Galb1-4GlcNAcb1-3Galb1-4GlcNAcb1-2Mana1-3)Manb1-4GlcNAcb1-4GlcNAcb-Sp12	-15	13.2162	-88.1077
582	Neu5Aca2-3Galb1-4GlcNAcb1-3Galb1-4GlcNAcb1-3Galb1-4GlcNAcb1-2Mana1-6(Neu5Aca2-3Galb1-4GlcNAcb1-3Galb1-4GlcNAcb1-3Galb1-4GlcNAcb1-2Mana1-3)Manb1-4GlcNAcb1-4GlcNAcb-Sp12	-2.5	3.51188	-140.475
583	Neu5Aca2-6Galb1-4GlcNAcb1-3Galb1-4GlcNAcb1-2Mana1-6(Neu5Aca2-6Galb1-4GlcNAcb1-3Galb1-4GlcNAcb1-2Mana1-3)Manb1-4GlcNAcb1-4GlcNAcb-Sp12	-10.75	10.5317	-97.9693
584	GlcNAcb1-3Fuca-Sp21	6	2.44949	40.8248
585	Galb1-3GalNAcb1-4(Neu5Aca2-8Neu5Aca2-8Neu5Aca2-3)Galb1-4Glcb-Sp21	2.5	4.43471	177.388

## Sheet: Supp. Fig. 8b
Chart ID	Glycan	Average RFU	StDev	%CV
1	Gala-Sp8	-17	38.5314	-226.655
2	Glca-Sp8	-7.5	33.3317	-444.422
3	Mana-Sp8	-57.5	8.81287	-15.3267
4	GalNAca-Sp8	-28.5	33.8083	-118.626
5	GalNAca-Sp15	-6.5	26.1087	-401.673
6	Fuca-Sp8	-64.25	11.3248	-17.6261
7	Fuca-Sp9	-20	24.7252	-123.626
8	Rhaa-Sp8	-26.25	27.1708	-103.508
9	Neu5Aca-Sp8	-74	15.0333	-20.3153
10	Neu5Aca-Sp11	859.75	53.2126	6.18931
11	Neu5Acb-Sp8	-21.5	15.2425	-70.8953
12	Galb-Sp8	-30.5	28.243	-92.6
13	Glcb-Sp8	-27.75	19.4143	-69.9616
14	Manb-Sp8	13	12.9615	99.7037
15	GalNAcb-Sp8	-46.25	34.2868	-74.1336
16	GlcNAcb-Sp0	-57	17.0685	-29.9447
17	GlcNAcb-Sp8	-79	6.733	-8.52279
18	GlcN(Gc)b-Sp8	-60.75	4.64579	-7.64739
19	Galb1-4GlcNAcb1-6(Galb1-4GlcNAcb1-3)GalNAca-Sp8	-89.25	55.2532	-61.9084
20	Galb1-4GlcNAcb1-6(Galb1-4GlcNAcb1-3)GalNAc-Sp14	-78.75	32.3252	-41.0478
21	GlcNAcb1-6(GlcNAcb1-4)(GlcNAcb1-3)GlcNAc-Sp8	-75.5	13.3791	-17.7206
22	6S(3S)Galb1-4(6S)GlcNAcb-Sp0	-94.25	26.3739	-27.9829
23	6S(3S)Galb1-4GlcNAcb-Sp0	-74.25	9.91211	-13.3496
24	(3S)Galb1-4(Fuca1-3)(6S)Glc-Sp0	-66.25	32.5717	-49.1649
25	(3S)Galb1-4Glcb-Sp8	-45.5	6.35085	-13.9579
26	(3S)Galb1-4(6S)Glcb-Sp0	-31.5	41.2674	-131.008
27	(3S)Galb1-4(6S)Glcb-Sp8	-64.25	2.36291	-3.67768
28	(3S)Galb1-3(Fuca1-4)GlcNAcb-Sp8	-33.25	33.7775	-101.586
29	(3S)Galb1-3GalNAca-Sp8	-3.75	26.7255	-712.679
30	(3S)Galb1-3GlcNAcb-Sp0	-63	2	-3.1746
31	(3S)Galb1-3GlcNAcb-Sp8	-42.75	19.8221	-46.3675
32	(3S)Galb1-4(Fuca1-3)GlcNAc-Sp0	-1.75	11.1467	-636.957
33	(3S)Galb1-4(Fuca1-3)GlcNAc-Sp8	-81.5	12.4766	-15.3088
34	(3S)Galb1-4(6S)GlcNAcb-Sp0	-67.75	13.4505	-19.8532
35	(3S)Galb1-4(6S)GlcNAcb-Sp8	-30	14.1657	-47.219
36	(3S)Galb1-4GlcNAcb-Sp0	-17.25	33.1901	-192.406
37	(3S)Galb1-4GlcNAcb-Sp8	-74.5	33.828	-45.4067
38	(3S)Galb-Sp8	-26.75	15.0859	-56.3958
39	(6S)(4S)Galb1-4GlcNAcb-Sp0	-60.5	63.0159	-104.158
40	(4S)Galb1-4GlcNAcb-Sp8	-77.25	6.65207	-8.61109
41	(6P)Mana-Sp8	-56.25	32.2942	-57.4119
42	(6S)Galb1-4Glcb-Sp0	-75.75	6.29153	-8.30565
43	(6S)Galb1-4Glcb-Sp8	-71.75	31.1916	-43.4726
44	(6S)Galb1-4GlcNAcb-Sp8	-105.25	14.8633	-14.1219
45	(6S)Galb1-4(6S)Glcb-Sp8	-68.75	3.86221	-5.61776
46	Neu5Aca2-3(6S)Galb1-4GlcNAcb-Sp8	-93.25	41.9633	-45.0008
47	(6S)GlcNAcb-Sp8	-101.75	25.9535	-25.5071
48	Neu5,9Ac2a-Sp8	-111	30.0333	-27.057
49	Neu5,9Ac2a2-6Galb1-4GlcNAcb-Sp8	-52	54.32	-104.462
50	Mana1-6(Mana1-3)Manb1-4GlcNAcb1-4GlcNAcb-Sp12	-48.75	42.1851	-86.5336
51	Mana1-6(Mana1-3)Manb1-4GlcNAcb1-4GlcNAcb-Sp13	-94.25	12.6326	-13.4033
52	GlcNAcb1-2Mana1-6(GlcNAcb1-2Mana1-3)Manb1-4GlcNAcb1-4GlcNAcb-Sp12	-60.5	51.0849	-84.4378
53	GlcNAcb1-2Mana1-6(GlcNAcb1-2Mana1-3)Manb1-4GlcNAcb1-4GlcNAcb-Sp13	-48	64.0052	-133.344
54	Galb1-4GlcNAcb1-2Mana1-6(Galb1-4GlcNAcb1-2Mana1-3)Manb1-4GlcNAcb1-4GlcNAcb-Sp12	-86.25	8.95824	-10.3864
55	Neu5Aca2-6Galb1-4GlcNAcb1-2Mana1-6(Neu5Aca2-6Galb1-4GlcNAcb1-2Mana1-3)Manb1-4GlcNAcb1-4GlcNAcb-Sp12	-107.25	62.1685	-57.9659
56	Neu5Aca2-6Galb1-4GlcNAcb1-2Mana1-6(Neu5Aca2-6Galb1-4GlcNAcb1-2Man-a1-3)Manb1-4GlcNAcb1-4GlcNAcb-Sp21	-97.5	43.3321	-44.4431
57	Neu5Aca2-6Galb1-4GlcNAcb1-2Mana1-6(Neu5Aca2-6Galb1-4GlcNAcb1-2Mana1-3)Manb1-4GlcNAcb1-4GlcNAcb-Sp24	-88.5	8.96289	-10.1276
58	Fuca1-2Galb1-3GalNAcb1-3Gala-Sp9	6.75	5.56028	82.3745
59	Fuca1-2Galb1-3GalNAcb1-3Gala1-4Galb1-4Glcb-Sp9	-11.25	18.2277	-162.024
60	Fuca1-2Galb1-3(Fuca1-4)GlcNAcb-Sp8	-95.25	34.2771	-35.9864
61	Fuca1-2Galb1-3GalNAca-Sp8	-43.25	17.1148	-39.5718
62	Fuca1-2Galb1-3GalNAca-Sp14	-80.5	72.473	-90.0286
63	Fuca1-2Galb1-3GalNAcb1-4(Neu5Aca2-3)Galb1-4Glcb-Sp0	-126.25	56.9466	-45.1062
64	Fuca1-2Galb1-3GalNAcb1-4(Neu5Aca2-3)Galb1-4Glcb-Sp9	-93	64.1457	-68.9738
65	Fuca1-2Galb1-3GlcNAcb1-3Galb1-4Glcb-Sp8	-94.75	19.8221	-20.9204
66	Fuca1-2Galb1-3GlcNAcb1-3Galb1-4Glcb-Sp10	-76.75	45.2429	-58.9484
67	Fuca1-2Galb1-3GlcNAcb-Sp0	-90.75	11.0265	-12.1504
68	Fuca1-2Galb1-3GlcNAcb-Sp8	-66	4.69042	-7.10669
69	Fuca1-2Galb1-4(Fuca1-3)GlcNAcb1-3Galb1-4(Fuca1-3)GlcNAcb-Sp0	-113	30.122	-26.6566
70	Fuca1-2Galb1-4(Fuca1-3)GlcNAcb1-3Galb1-4(Fuca1-3)GlcNAcb1-3Galb1-4(Fuca1-3)GlcNAcb-Sp0	-130.25	8.8459	-6.79148
71	Fuca1-2Galb1-4(Fuca1-3)GlcNAcb-Sp0	-68.5	1.73205	-2.52854
72	Fuca1-2Galb1-4(Fuca1-3)GlcNAcb-Sp8	-23	39.8581	-173.296
73	Fuca1-2Galb1-4GlcNAcb1-3Galb1-4GlcNAcb-Sp0	-46	47.9583	-104.257
74	Fuca1-2Galb1-4GlcNAcb1-3Galb1-4GlcNAcb1-3Galb1-4GlcNAcb-Sp0	-51.75	15.6498	-30.2412
75	Fuca1-2Galb1-4GlcNAcb-Sp0	-46	38.6092	-83.9329
76	Fuca1-2Galb1-4GlcNAcb-Sp8	-12.75	4.85627	-38.0884
77	Fuca1-2Galb1-4Glcb-Sp0	-51.5	10.8781	-21.1225
78	Fuca1-2Galb-Sp8	-34.75	17.9699	-51.7119
79	Fuca1-3GlcNAcb-Sp8	-57.75	24.8914	-43.102
80	Fuca1-4GlcNAcb-Sp8	-55.25	10.6575	-19.2897
81	Fucb1-3GlcNAcb-Sp8	-75.5	6.85565	-9.08034
82	GalNAca1-3(Fuca1-2)Galb1-3GlcNAcb-Sp0	-32.75	7.5	-22.9008
83	GalNAca1-3(Fuca1-2)Galb1-4(Fuca1-3)GlcNAcb-Sp0	-33	32.9343	-99.8008
84	(3S)Galb1-4(Fuca1-3)Glcb-Sp0	-54.5	14.4568	-26.5263
85	GalNAca1-3(Fuca1-2)Galb1-4GlcNAcb-Sp0	-65	29.0172	-44.6419
86	GalNAca1-3(Fuca1-2)Galb1-4GlcNAcb-Sp8	-80	68.7508	-85.9384
87	GalNAca1-3(Fuca1-2)Galb1-4Glcb-Sp0	-10.5	42.9767	-409.302
88	GlcNAcb1-3Galb1-3GalNAca-Sp8	-188.25	18.0439	-9.58509
89	GalNAca1-3(Fuca1-2)Galb-Sp8	-121	28.7866	-23.7906
90	GalNAca1-3(Fuca1-2)Galb-Sp18	-78.25	40.302	-51.5041
91	GalNAca1-3GalNAcb-Sp8	-98.75	60.3179	-61.0814
92	GalNAca1-3Galb-Sp8	-64	15.4919	-24.2061
93	GalNAca1-4(Fuca1-2)Galb1-4GlcNAcb-Sp8	-135	17.8139	-13.1954
94	GalNAcb1-3GalNAca-Sp8	-82.25	8.5	-10.3343
95	GalNAcb1-3(Fuca1-2)Galb-Sp8	-95.75	53.4688	-55.8421
96	GalNAcb1-3Gala1-4Galb1-4GlcNAcb-Sp0	-23	8.75595	-38.0693
97	GalNAcb1-4(Fuca1-3)GlcNAcb-Sp0	-52.75	26.056	-49.3953
98	GalNAcb1-4GlcNAcb-Sp0	-7.75	3.30404	-42.6327
99	GalNAcb1-4GlcNAcb-Sp8	-17	5.65685	-33.2756
100	Gala1-2Galb-Sp8	-9.5	18.7883	-197.772
101	Gala1-3(Fuca1-2)Galb1-3GlcNAcb-Sp0	-62.75	33.6885	-53.6869
102	Gala1-3(Fuca1-2)Galb1-3GlcNAcb-Sp8	-80	28.9482	-36.1853
103	Gala1-3(Fuca1-2)Galb1-4(Fuca1-3)GlcNAcb-Sp0	-66.25	26.2726	-39.6568
104	Gala1-3(Fuca1-2)Galb1-4(Fuca1-3)GlcNAcb-Sp8	-21.25	8.65544	-40.7315
105	Gala1-3(Fuca1-2)Galb1-4GlcNAc-Sp0	-69.75	11.5	-16.4875
106	Gala1-3(Fuca1-2)Galb1-4Glcb-Sp0	-48.25	21.5928	-44.752
107	Gala1-3(Fuca1-2)Galb-Sp8	-50	25.5343	-51.0686
108	Gala1-3(Fuca1-2)Galb-Sp18	-63.25	8.92095	-14.1043
109	Gala1-4(Gala1-3)Galb1-4GlcNAcb-Sp8	-43	15.2315	-35.4222
110	Gala1-3GalNAca-Sp8	-41	6.97615	-17.015
111	Gala1-3GalNAca-Sp16	39.25	15.987	40.7311
112	Gala1-3GalNAcb-Sp8	-44.5	12.5565	-28.2169
113	Gala1-3Galb1-4(Fuca1-3)GlcNAcb-Sp8	-115	90.9982	-79.1288
114	Gala1-3Galb1-3GlcNAcb-Sp0	-72.75	11.2361	-15.4448
115	Gala1-3Galb1-4GlcNAcb-Sp8	-87.75	46.8642	-53.4065
116	Gala1-3Galb1-4Glcb-Sp0	6	9.55685	159.281
117	Gala1-3Galb1-4Glc-Sp10	-69.25	30.2035	-43.6151
118	Gala1-3Galb-Sp8	-35.75	39.3647	-110.111
119	Gala1-4(Fuca1-2)Galb1-4GlcNAcb-Sp8	-25.75	10.8128	-41.9915
120	Gala1-4Galb1-4GlcNAcb-Sp0	-37.5	23.9096	-63.7588
121	Gala1-4Galb1-4GlcNAcb-Sp8	-13	2.58199	-19.8615
122	Gala1-4Galb1-4Glcb-Sp0	-4.75	14.2916	-300.876
123	Gala1-4GlcNAcb-Sp8	-31.5	18.9473	-60.1501
124	Gala1-6Glcb-Sp8	-24.25	22.574	-93.0885
125	Galb1-2Galb-Sp8	-19	11.9164	-62.7178
126	Galb1-3(Fuca1-4)GlcNAcb1-3Galb1-4(Fuca1-3)GlcNAcb-Sp0	-72.5	49.7092	-68.5644
127	Galb1-3GlcNAcb1-3Galb1-4(Fuca1-3)GlcNAcb-Sp0	-60	68.6974	-114.496
128	Galb1-3(Fuca1-4)GlcNAc-Sp0	-47.5	7.04746	-14.8368
129	Galb1-3(Fuca1-4)GlcNAc-Sp8	-80	9.5219	-11.9024
130	Fuca1-4(Galb1-3)GlcNAcb-Sp8	-38	31.6544	-83.301
131	Galb1-4GlcNAcb1-6GalNAca-Sp8	-57.5	4.93288	-8.57893
132	Galb1-4GlcNAcb1-6GalNAc-Sp14	47	6.78233	14.4305
133	GlcNAcb1-6(Galb1-3)GalNAca-Sp8	-42	6.16441	-14.6772
134	GlcNAcb1-6(Galb1-3)GalNAca-Sp14	-106.5	11.0905	-10.4136
135	Neu5Aca2-6(Galb1-3)GalNAca-Sp8	-44.5	40.6489	-91.3458
136	Neu5Aca2-6(Galb1-3)GalNAca-Sp14	-170.5	96.8865	-56.8249
137	Neu5Acb2-6(Galb1-3)GalNAca-Sp8	-121.5	5.56776	-4.58252
138	Neu5Aca2-6(Galb1-3)GlcNAcb1-4Galb1-4Glcb-Sp10	-94.25	65.7185	-69.7278
139	Galb1-3GalNAca-Sp8	-61	23.2092	-38.0479
140	Galb1-3GalNAca-Sp14	-89.75	14.5688	-16.2326
141	Galb1-3GalNAca-Sp16	-12.5	29.1033	-232.826
142	Galb1-3GalNAcb-Sp8	-28	1.82574	-6.52051
143	Galb1-3GalNAcb1-3Gala1-4Galb1-4Glcb-Sp0	-37.75	26.3865	-69.8981
144	Galb1-3GalNAcb1-4(Neu5Aca2-3)Galb1-4Glcb-Sp0	-13.5	3.69685	-27.384
145	Galb1-3GalNAcb1-4Galb1-4Glcb-Sp8	-27.25	4.57347	-16.7834
146	Galb1-3Galb-Sp8	-25	38.0088	-152.035
147	Galb1-3GlcNAcb1-3Galb1-4GlcNAcb-Sp0	-36.75	7.13559	-19.4166
148	Galb1-3GlcNAcb1-3Galb1-4Glcb-Sp10	-70.25	17.0367	-24.2516
149	Galb1-3GlcNAcb-Sp0	-25.25	10.5317	-41.7097
150	Galb1-3GlcNAcb-Sp8	-65.25	10.8128	-16.5713
151	Galb1-4(Fuca1-3)GlcNAcb-Sp0	-62.75	9.81071	-15.6346
152	Galb1-4(Fuca1-3)GlcNAcb-Sp8	-114.75	18.3371	-15.9801
153	Galb1-4(Fuca1-3)GlcNAcb1-3Galb1-4(Fuca1-3)GlcNAcb-Sp0	-117	27.0678	-23.1349
154	Galb1-4(Fuca1-3)GlcNAcb1-3Galb1-4(Fuca1-3)GlcNAcb1-3Galb1-4(Fuca1-3)GlcNAcb-Sp0	-79.25	4.34933	-5.48811
155	Galb1-4(6S)Glcb-Sp0	8.5	55.8122	656.614
156	Galb1-4(6S)Glcb-Sp8	-11.5	12.7671	-111.019
157	Galb1-4GalNAca1-3(Fuca1-2)Galb1-4GlcNAcb-Sp8	-63.5	11.1505	-17.5598
158	Galb1-4GalNAcb1-3(Fuca1-2)Galb1-4GlcNAcb-Sp8	-54.75	13.4009	-24.4765
159	Galb1-4GlcNAcb1-3GalNAca-Sp8	-87.5	10.2144	-11.6736
160	Galb1-4GlcNAcb1-3GalNAc-Sp14	-90.25	21.716	-24.062
161	Galb1-4GlcNAcb1-3Galb1-4(Fuca1-3)GlcNAcb1-3Galb1-4(Fuca1-3)GlcNAcb-Sp0	-142.75	58.2144	-40.7807
162	Galb1-4GlcNAcb1-3Galb1-4GlcNAcb1-3Galb1-4GlcNAcb-Sp0	-67.5	47.1911	-69.9127
163	Galb1-4GlcNAcb1-3Galb1-4GlcNAcb-Sp0	-88.25	22.3066	-25.2766
164	Galb1-4GlcNAcb1-3Galb1-4Glcb-Sp0	-71.5	26.6646	-37.2931
165	Galb1-4GlcNAcb1-3Galb1-4Glcb-Sp8	-34.25	2.62996	-7.6787
166	Galb1-4GlcNAcb1-6(Galb1-3)GalNAca-Sp8	-48.5	27.037	-55.7464
167	Galb1-4GlcNAcb1-6(Galb1-3)GalNAc-Sp14	-12	3.4641	-28.8675
168	Galb1-4GlcNAcb-Sp0	-21	4.24264	-20.2031
169	Galb1-4GlcNAcb-Sp8	-48.25	18.4459	-38.2298
170	Galb1-4GlcNAcb-Sp23	-82	19.5448	-23.8351
171	Galb1-4Glcb-Sp0	-42.75	15.4569	-36.1566
172	Galb1-4Glcb-Sp8	-39.25	12.9968	-33.1129
173	GlcNAca1-3Galb1-4GlcNAcb-Sp8	-89	20.7043	-23.2632
174	GlcNAca1-6Galb1-4GlcNAcb-Sp8	-74	3.74166	-5.05629
175	GlcNAcb1-2Galb1-3GalNAca-Sp8	-100.25	19.8221	-19.7727
176	GlcNAcb1-6(GlcNAcb1-3)GalNAca-Sp8	-82.25	37.1158	-45.1256
177	GlcNAcb1-6(GlcNAcb1-3)GalNAca-Sp14	-78.75	3.40343	-4.32182
178	GlcNAcb1-6(GlcNAcb1-3)Galb1-4GlcNAcb-Sp8	-78.5	42.2256	-53.7906
179	GlcNAcb1-3GalNAca-Sp8	-27.5	16.7829	-61.0288
180	GlcNAcb1-3GalNAca-Sp14	-101	21.6795	-21.4648
181	GlcNAcb1-3Galb-Sp8	-45	3.74166	-8.31479
182	GlcNAcb1-3Galb1-4GlcNAcb-Sp0	-97	23.1661	-23.8825
183	GlcNAcb1-3Galb1-4GlcNAcb-Sp8	-108.25	36.0682	-33.3194
184	GlcNAcb1-3Galb1-4GlcNAcb1-3Galb1-4GlcNAcb-Sp0	-104	26.6958	-25.6691
185	GlcNAcb1-3Galb1-4Glcb-Sp0	-121.75	41.6363	-34.1982
186	GlcNAcb1-4-MDPLys	-107	22.8765	-21.3799
187	GlcNAcb1-6(GlcNAcb1-4)GalNAca-Sp8	-148.5	22.2935	-15.0125
188	GlcNAcb1-4Galb1-4GlcNAcb-Sp8	-77.75	26.2599	-33.7748
189	GlcNAcb1-4GlcNAcb1-4GlcNAcb1-4GlcNAcb1-4GlcNAcb1-4GlcNAcb1-Sp8	-37.75	18.1177	-47.9938
190	GlcNAcb1-4GlcNAcb1-4GlcNAcb1-4GlcNAcb1-4GlcNAcb1-Sp8	-30.5	17.9165	-58.7425
191	GlcNAcb1-4GlcNAcb1-4GlcNAcb-Sp8	-44.25	29.2276	-66.051
192	GlcNAcb1-6GalNAca-Sp8	-48.5	10.3441	-21.328
193	GlcNAcb1-6GalNAca-Sp14	-61	28.775	-47.1721
194	GlcNAcb1-6Galb1-4GlcNAcb-Sp8	-30.75	14.4309	-46.9297
195	Glca1-4Glcb-Sp8	-25.5	7.59386	-29.7798
196	Glca1-4Glca-Sp8	-24	29.676	-123.65
197	Glca1-6Glca1-6Glcb-Sp8	-29.5	21.7025	-73.5679
198	Glcb1-4Glcb-Sp8	-31.25	17.6139	-56.3645
199	Glcb1-6Glcb-Sp8	-16.25	13.5739	-83.5315
200	G-ol-Sp8	-26.75	14.6145	-54.6336
201	GlcAa-Sp8	-30.5	37.5988	-123.275
202	GlcAb-Sp8	-58	12.3288	-21.2566
203	GlcAb1-3Galb-Sp8	-27	11.1355	-41.2427
204	GlcAb1-6Galb-Sp8	-51.25	9.63933	-18.8084
205	KDNa2-3Galb1-3GlcNAcb-Sp0	41	10.7393	26.1935
206	KDNa2-3Galb1-4GlcNAcb-Sp0	-39.25	6.13052	-15.6192
207	Mana1-2Mana1-2Mana1-3Mana-Sp9	-55	16.9902	-30.8913
208	Mana1-2Mana1-6(Mana1-2Mana1-3)Mana-Sp9	-3.25	21.0456	-647.556
209	Mana1-2Mana1-3Mana-Sp9	-93.5	16.8226	-17.9921
210	Mana1-2Mana1-6(Mana1-2Mana1-3)Mana1-6(Mana1-2Mana1-2Mana1-3)Manb1-4GlcNAcb1-4GlcNAcb-Sp12	-39.75	5.5	-13.8365
211	Mana1-6(Mana1-3)Mana-Sp9	-26.25	23.6696	-90.1699
212	Mana1-2Mana1-2Mana1-6(Mana1-3)Mana-Sp9	-57.75	36.1236	-62.5517
213	Mana1-6(Mana1-3)Mana1-6(Mana1-2Mana1-3)Manb1-4GlcNAcb1-4GlcNAcb-Sp12	-58.25	6.55108	-11.2465
214	Mana1-6(Mana1-3)Mana1-6(Mana1-3)Manb1-4GlcNAcb1-4GlcNAcb-Sp12	-63.75	27.2075	-42.6785
215	Manb1-4GlcNAcb-Sp0	-7.5	7.4162	-98.8826
216	Neu5Aca2-3Galb1-4GlcNAcb1-3Galb1-4(Fuca1-3)GlcNAcb-Sp0	-60.75	18.4639	-30.3933
217	(3S)Galb1-4(Fuca1-3)(6S)GlcNAcb-Sp8	-71.5	27.0123	-37.7795
218	Fuca1-2(6S)Galb1-4GlcNAcb-Sp0	-98.25	27.1093	-27.5922
219	Fuca1-2Galb1-4(6S)GlcNAcb-Sp8	-53.75	29.239	-54.3981
220	Fuca1-2(6S)Galb1-4(6S)Glcb-Sp0	-44.5	2.64575	-5.94551
221	Neu5Aca2-3Galb1-3GalNAca-Sp8	-80.5	27.0863	-33.6476
222	Neu5Aca2-3Galb1-3GalNAca-Sp14	-5.75	73.4365	-1277.16
223	GalNAcb1-4(Neu5Aca2-8Neu5Aca2-8Neu5Aca2-8Neu5Aca2-3)Galb1-4Glcb-Sp0	-103.75	27.5121	-26.5177
224	GalNAcb1-4(Neu5Aca2-8Neu5Aca2-8Neu5Aca2-3)Galb1-4Glcb-Sp0	-84.5	47.9618	-56.7595
225	Neu5Aca2-8Neu5Aca2-8Neu5Aca2-3Galb1-4Glcb-Sp0	-79.25	10.3078	-13.0066
226	GalNAcb1-4(Neu5Aca2-8Neu5Aca2-3)Galb1-4Glcb-Sp0	-25.25	10.5633	-41.8349
227	Neu5Aca2-8Neu5Aca2-8Neu5Aca-Sp8	-51.25	13.0735	-25.5093
228	GalNAcb1-4(Neu5Aca2-3)Galb1-4GlcNAcb-Sp0	-71	37.4077	-52.6869
229	GalNAcb1-4(Neu5Aca2-3)Galb1-4GlcNAcb-Sp8	-101	14.3527	-14.2106
230	GalNAcb1-4(Neu5Aca2-3)Galb1-4Glcb-Sp0	-63.25	30.4234	-48.1002
231	Neu5Aca2-3Galb1-3GalNAcb1-4(Neu5Aca2-3)Galb1-4Glcb-Sp0	-149.25	29.9819	-20.0884
232	Neu5Aca2-6(Neu5Aca2-3)GalNAca-Sp8	-34.25	22.1717	-64.7348
233	Neu5Aca2-3GalNAca-Sp8	-60.75	14.7958	-24.3553
234	Neu5Aca2-3GalNAcb1-4GlcNAcb-Sp0	-69	21.587	-31.2856
235	Neu5Aca2-3Galb1-3(6S)GlcNAc-Sp8	-16.5	2.38048	-14.4271
236	Neu5Aca2-3Galb1-3(Fuca1-4)GlcNAcb-Sp8	-34.25	30.7612	-89.8137
237	Neu5Aca2-3Galb1-3(Fuca1-4)GlcNAcb1-3Galb1-4(Fuca1-3)GlcNAcb-Sp0	-14.5	1.73205	-11.9452
238	Neu5Aca2-3Galb1-4(Neu5Aca2-3Galb1-3)GlcNAcb-Sp8	-51	6.63325	-13.0064
239	Neu5Aca2-3Galb1-3(6S)GalNAca-Sp8	-65.75	33.5	-50.9506
240	Neu5Aca2-6(Neu5Aca2-3Galb1-3)GalNAca-Sp8	-107.75	39.28	-36.4547
241	Neu5Aca2-6(Neu5Aca2-3Galb1-3)GalNAca-Sp14	-63.5	16.6633	-26.2415
242	Neu5Aca2-3Galb-Sp8	-62.5	13.3791	-21.4065
243	Neu5Aca2-3Galb1-3GalNAcb1-3Gala1-4Galb1-4Glcb-Sp0	-87.5	37.1708	-42.4809
244	Neu5Aca2-3Galb1-3GlcNAcb1-3Galb1-4GlcNAcb-Sp0	-156.5	35.6791	-22.7982
245	Fuca1-2(6S)Galb1-4Glcb-Sp0	-63.5	26.3629	-41.5163
246	Neu5Aca2-3Galb1-3GlcNAcb-Sp0	-95	32.4654	-34.1741
247	Neu5Aca2-3Galb1-4(6S)GlcNAcb-Sp8	-80.25	21.9602	-27.3647
248	Neu5Aca2-3Galb1-4(Fuca1-3)(6S)GlcNAcb-Sp8	-55	14.3991	-26.1801
249	Neu5Aca2-3Galb1-4(Fuca1-3)GlcNAcb1-3Galb1-4(Fuca1-3)GlcNAcb1-3Galb1-4(Fuca1-3)GlcNAcb-Sp0	-163.5	43.3782	-26.531
250	Neu5Aca2-3Galb1-4(Fuca1-3)GlcNAcb-Sp0	-106.5	31.1395	-29.2389
251	Neu5Aca2-3Galb1-4(Fuca1-3)GlcNAcb-Sp8	-126.5	9.98332	-7.89195
252	Neu5Aca2-3Galb1-4(Fuca1-3)GlcNAcb1-3Galb-Sp8	-106.25	45.3753	-42.7062
253	Neu5Aca2-3Galb1-4(Fuca1-3)GlcNAcb1-3Galb1-4GlcNAcb-Sp8	-89.5	14.4568	-16.1529
254	Neu5Aca2-3Galb1-4GlcNAcb1-3Galb1-4GlcNAcb1-3Galb1-4GlcNAcb-Sp0	-44.5	8.81287	-19.8042
255	Neu5Aca2-3Galb1-4GlcNAcb-Sp0	-49.25	9.42956	-19.1463
256	Neu5Aca2-3Galb1-4GlcNAcb-Sp8	-59.75	8.95824	-14.9929
257	Neu5Aca2-3Galb1-4GlcNAcb1-3Galb1-4GlcNAcb-Sp0	-26.5	7.72442	-29.1488
258	Fuca1-2Galb1-4(6S)Glcb-Sp0	-34	24.0555	-70.7514
259	Neu5Aca2-3Galb1-4Glcb-Sp0	-12.5	3.51188	-28.0951
260	Neu5Aca2-3Galb1-4Glcb-Sp8	-29.25	6.18466	-21.1441
261	Neu5Aca2-6GalNAca-Sp8	-61.5	26.9382	-43.802
262	Neu5Aca2-6GalNAcb1-4GlcNAcb-Sp0	-101.75	20.1225	-19.7765
263	Neu5Aca2-6Galb1-4(6S)GlcNAcb-Sp8	-97.5	10.2794	-10.543
264	Neu5Aca2-6Galb1-4GlcNAcb-Sp0	-47.75	16.0909	-33.6982
265	Neu5Aca2-6Galb1-4GlcNAcb-Sp8	-88	41.9921	-47.7183
266	Neu5Aca2-6Galb1-4GlcNAcb1-3Galb1-4(Fuca1-3)GlcNAcb1-3Galb1-4(Fuca1-3)GlcNAcb-Sp0	-169.5	13.772	-8.12505
267	Neu5Aca2-6Galb1-4GlcNAcb1-3Galb1-4GlcNAcb-Sp0	-111.25	11.4419	-10.2848
268	Neu5Aca2-6Galb1-4Glcb-Sp0	-133	38.0614	-28.6176
269	Neu5Aca2-6Galb1-4Glcb-Sp8	-70.5	10.7238	-15.2111
270	Neu5Aca2-6Galb-Sp8	-91.75	10.8743	-11.8521
271	Neu5Aca2-8Neu5Aca-Sp8	-56.75	13.9613	-24.6013
272	Neu5Aca2-8Neu5Aca2-3Galb1-4Glcb-Sp0	-81.5	54.6291	-67.0295
273	Galb1-3(Fuca1-4)GlcNAcb1-3Galb1-3(Fuca1-4)GlcNAcb-Sp0	-44.25	60.5386	-136.81
274	Neu5Acb2-6GalNAca-Sp8	-163.25	26.3613	-16.1478
275	Neu5Acb2-6Galb1-4GlcNAcb-Sp8	-132.25	40.302	-30.4741
276	Neu5Gca2-3Galb1-3(Fuca1-4)GlcNAcb-Sp0	-150	20.7686	-13.8457
277	Neu5Gca2-3Galb1-3GlcNAcb-Sp0	-79	12.1106	-15.3299
278	Neu5Gca2-3Galb1-4(Fuca1-3)GlcNAcb-Sp0	-154.75	7.27438	-4.70073
279	Neu5Gca2-3Galb1-4GlcNAcb-Sp0	-119.5	16.7829	-14.0443
280	Neu5Gca2-3Galb1-4Glcb-Sp0	-95.25	6.75154	-7.08823
281	Neu5Gca2-6GalNAca-Sp0	-63	23.9026	-37.9406
282	Neu5Gca2-6Galb1-4GlcNAcb-Sp0	-84.75	11.758	-13.8737
283	Neu5Gca-Sp8	-39.25	3.77492	-9.61762
284	Neu5Aca2-3Galb1-4GlcNAcb1-6(Galb1-3)GalNAca-Sp14	-51	9.05539	-17.7557
285	Galb1-3GlcNAcb1-3Galb1-3GlcNAcb-Sp0	-13.75	18.3553	-133.493
286	Galb1-4(Fuca1-3)(6S)GlcNAcb-Sp0	-22	4.54606	-20.6639
287	Galb1-4(Fuca1-3)(6S)Glcb-Sp0	-37.75	9.63933	-25.5346
288	Galb1-4(Fuca1-3)GlcNAcb1-3Galb1-3(Fuca1-4)GlcNAcb-Sp0	-101.25	26.0432	-25.7217
289	Galb1-4GlcNAcb1-3Galb1-3GlcNAcb-Sp0	-27.75	14.4539	-52.0863
290	Neu5Aca2-3Galb1-3GlcNAcb1-3Galb1-3GlcNAcb-Sp0	-91.75	28.4063	-30.9605
291	Neu5Aca2-3Galb1-4GlcNAcb1-3Galb1-3GlcNAcb-Sp0	-115.75	27.0478	-23.3674
292	4S(3S)Galb1-4GlcNAcb-Sp0	-86.5	39.6443	-45.8315
293	(6S)Galb1-4(6S)GlcNAcb-Sp0	-105.75	12.3119	-11.6425
294	(6P)Glcb-Sp10	-43.25	8.99537	-20.7985
295	Neu5Aca2-3Galb1-4(Fuca1-3)GlcNAcb1-6(Galb1-3)GalNAca-Sp14	29.25	35.4718	121.271
296	Galb1-3Galb1-4GlcNAcb-Sp8	-71	9.34523	-13.1623
297	Neu5Aca2-6Galb1-4GlcNAcb1-2Mana1-6(Galb1-4GlcNAcb1-2Mana1-3)Manb1-4GlcNAcb1-4GlcNAcb-Sp12	-99.5	29.5579	-29.7064
298	Galb1-4GlcNAcb1-6(Galb1-4GlcNAcb1-3)Galb1-4GlcNAc-Sp0	-59.5	7.37111	-12.3884
299	GlcNAcb1-6(Galb1-4GlcNAcb1-3)Galb1-4GlcNAc-Sp0	-119.75	28.5818	-23.8679
300	Galb1-4GlcNAca1-6Galb1-4GlcNAcb-Sp0	-70.75	8.53913	-12.0694
301	Galb1-4GlcNAcb1-6Galb1-4GlcNAcb-Sp0	-108.75	13.0735	-12.0216
302	GalNAcb1-3Galb-Sp8	-65.5	9.39858	-14.349
303	GlcAb1-3GlcNAcb-Sp8	-85.25	12.3659	-14.5055
304	Neu5Aca2-6Galb1-4GlcNAcb1-2Mana1-6(GlcNAcb1-2Mana1-3)Manb1-4GlcNAcb1-4GlcNAcb-Sp12	-64.75	30.0375	-46.3899
305	GlcNAcb1-3Man-Sp10	-49	11.225	-22.9081
306	GlcNAcb1-4GlcNAcb-Sp10	-67	19.4251	-28.9926
307	GlcNAcb1-4GlcNAcb-Sp12	-34.5	2.64575	-7.66884
308	MurNAcb1-4GlcNAcb-Sp10	-44.25	21.2191	-47.9528
309	Mana1-6Manb-Sp10	-4.25	2.21736	-52.1731
310	Mana1-6(Mana1-3)Mana1-6(Mana1-3)Manb-Sp10	-25.75	1.89297	-7.35134
311	Mana1-2Mana1-6(Mana1-3)Mana1-6(Mana1-2Mana1-2Mana1-3)Mana-Sp9	-112.5	9.57427	-8.51046
312	Mana1-2Mana1-6(Mana1-2Mana1-3)Mana1-6(Mana1-2Mana1-2Mana1-3)Mana-Sp9	-114.25	51.996	-45.5107
313	Neu5Aca2-3Galb1-4GlcNAcb1-6(Neu5Aca2-3Galb1-3)GalNAca-Sp14	-72	18.5113	-25.7101
314	Neu5Aca2-6Galb1-4GlcNAcb1-2Mana1-6(Neu5Aca2-3Galb1-4GlcNAcb1-2Mana1-3)Manb1-4GlcNAcb1-4GlcNAcb-Sp12	-88.25	29.7363	-33.6956
315	Galb1-4GlcNAcb1-2Mana1-6(Neu5Aca2-6Galb1-4GlcNAcb1-2Mana1-3)Manb1-4GlcNAcb1-4GlcNAcb-Sp12	-109.5	35.8655	-32.7539
316	Neu5Aca2-8Neu5Acb-Sp17	-77.5	2.88675	-3.72484
317	Neu5Aca2-8Neu5Aca2-8Neu5Acb-Sp8	-125	24.7252	-19.7801
318	Neu5Gcb2-6Galb1-4GlcNAc-Sp8	-71.5	5.8023	-8.1151
319	Galb1-3GlcNAcb1-2Mana1-6(Galb1-3GlcNAcb1-2Mana1-3)Manb1-4GlcNAcb1-4GlcNAcb-Sp19	16.5	73.8219	447.405
320	Neu5Aca2-3Galb1-4GlcNAcb1-2Mana1-6(Neu5Aca2-3Galb1-4GlcNAcb1-2Mana1-3)Manb1-4GlcNAcb1-4GlcNAcb-Sp12	-60.75	13.376	-22.0181
321	Neu5Aca2-3Galb1-4GlcNAcb1-2Mana1-6(Neu5Aca2-6Galb1-4GlcNAcb1-2Mana1-3)Manb1-4GlcNAcb1-4GlcNAcb-Sp12	-171.5	50.8167	-29.6307
322	Galb1-4(Fuca1-3)GlcNAcb1-2Mana1-6(Galb1-4(Fuca1-3)GlcNAcb1-2Mana1-3)Manb1-4GlcNAcb1-4GlcNAcb-Sp20	-14.75	3.30404	-22.4003
323	Neu5,9Ac2a2-3Galb1-3GlcNAcb-Sp0	-88.5	10.9087	-12.3262
324	Neu5Aca2-6Galb1-4GlcNAcb1-3Galb1-3GlcNAcb-Sp0	-114.5	29.95	-26.1572
325	Neu5Aca2-3Galb1-3(Fuca1-4)GlcNAcb1-3Galb1-3(Fuca1-4)GlcNAcb-Sp0	-100.25	36.2342	-36.1438
326	Neu5Aca2-6Galb1-4GlcNAcb1-3Galb1-4GlcNAcb1-3Galb1-4GlcNAcb-Sp0	-81	19.6638	-24.2763
327	Gala1-4Galb1-4GlcNAcb1-3Galb1-4Glcb-Sp0	-56	34.322	-61.2893
328	GalNAcb1-3Gala1-4Galb1-4GlcNAcb1-3Galb1-4Glcb-Sp0	-50	10.2956	-20.5913
329	GalNAca1-3(Fuca1-2)Galb1-4GlcNAcb1-3Galb1-4GlcNAcb-Sp0	-74.75	22.6918	-30.3569
330	GalNAca1-3(Fuca1-2)Galb1-4GlcNAcb1-3Galb1-4GlcNAcb1-3Galb1-4GlcNAcb-Sp0	-19.5	5.91608	-30.3389
331	Neu5Aca2-3Galb1-4(Fuca1-3)GlcNAcb1-6(Neu5Aca2-3Galb1-3)GalNAc-Sp14	-30.75	2.36291	-7.68425
332	GlcNAca1-4Galb1-4GlcNAcb1-3Galb1-4GlcNAcb1-3Galb1-4GlcNAcb-Sp0	-126	41.5933	-33.0105
333	GlcNAca1-4Galb1-4GlcNAcb-Sp0	-128	51.0751	-39.9024
334	GlcNAca1-4Galb1-3GlcNAcb-Sp0	-101.75	11.9269	-11.7217
335	GlcNAca1-4Galb1-4GlcNAcb1-3Galb1-4Glcb-Sp0	-86.5	18.6458	-21.5559
336	GlcNAca1-4Galb1-4GlcNAcb1-3Galb1-4(Fuca1-3)GlcNAcb1-3Galb1-4(Fuca1-3)GlcNAcb-Sp0	-96	21.7409	-22.6468
337	GlcNAca1-4Galb1-4GlcNAcb1-3Galb1-4GlcNAcb-Sp0	-111.25	10.3722	-9.32336
338	GlcNAca1-4Galb1-3GalNAc-Sp14	-92.75	8.18026	-8.81969
339	Neu5Aca2-6Galb1-4GlcNAcb1-2Mana1-6(Mana1-3)Manb1-4GlcNAcb1-4GlcNAc-Sp12	-152	41.2391	-27.131
340	Mana1-6(Neu5Aca2-6Galb1-4GlcNAcb1-2Mana1-3)Manb1-4GlcNAcb1-4GlcNAc-Sp12	-50.5	30.7734	-60.9374
341	Neu5Aca2-6Galb1-4GlcNAcb1-2Mana1-6Manb1-4GlcNAcb1-4GlcNAc-Sp12	-86.75	22.2167	-25.6101
342	Neu5Aca2-6Galb1-4GlcNAcb1-2Mana1-3Manb1-4GlcNAcb1-4GlcNAc-Sp12	-71.5	16.3401	-22.8533
343	Galb1-4GlcNAcb1-2Mana1-3Manb1-4GlcNAcb1-4GlcNAc-Sp12	-103.75	39.9364	-38.4929
344	Galb1-4GlcNAcb1-2Mana1-6Manb1-4GlcNAcb1-4GlcNAc-Sp12	-91.75	17.0367	-18.5686
345	Mana1-6(Galb1-4GlcNAcb1-2Mana1-3)Manb1-4GlcNAcb1-4GlcNAcb-Sp12	-106.75	9.03235	-8.46122
346	GlcNAcb1-2Mana1-6(GlcNAcb1-2Mana1-3)Manb1-4GlcNAcb1-4(Fuca1-6)GlcNAcb-Sp22	21.25	20.662	97.2328
347	Galb1-4GlcNAcb1-2Mana1-6(Galb1-4GlcNAcb1-2Mana1-3)Manb1-4GlcNAcb1-4(Fuca1-6)GlcNAcb-Sp22	178.25	30.5328	17.1292
348	Galb1-3GlcNAcb1-2Mana1-6(Galb1-3GlcNAcb1-2Mana1-3)Manb1-4GlcNAcb1-4(Fuca1-6)GlcNAcb-Sp22	99	17.3973	17.573
349	(6S)GlcNAcb1-3Galb1-4GlcNAcb-Sp0	-66.5	4.79583	-7.21178
350	KDNa2-3Galb1-4(Fuca1-3)GlcNAc-Sp0	-49.25	7.80491	-15.8475
351	KDNa2-6Galb1-4GlcNAc-Sp0	-55	8.04156	-14.621
352	KDNa2-3Galb1-4Glc-Sp0	8	16.0624	200.78
353	KDNa2-3Galb1-3GalNAca-Sp14	-20.5	10.4722	-51.0838
354	Fuca1-2Galb1-3GlcNAcb1-2Mana1-6(Fuca1-2Galb1-3GlcNAcb1-2Mana1-3)Manb1-4GlcNAcb1-4GlcNAcb-Sp20	-19.75	6.18466	-31.3147
355	Fuca1-2Galb1-4GlcNAcb1-2Mana1-6(Fuca1-2Galb1-4GlcNAcb1-2Mana1-3)Manb1-4GlcNAcb1-4GlcNAcb-Sp20	-37.25	71.5559	-192.096
356	Fuca1-2Galb1-4(Fuca1-3)GlcNAcb1-2Mana1-6(Fuca1-2Galb1-4(Fuca1-3)GlcNAcb1-2Mana1-3)Manb1-4GlcNAcb1-4GlcNAb-Sp20	129.25	34.4129	26.6251
357	Gala1-3Galb1-4GlcNAcb1-2Mana1-6(Gala1-3Galb1-4GlcNAcb1-2Mana1-3)Manb1-4GlcNAcb1-4GlcNAcb-Sp20	105	23.8467	22.7112
358	Galb1-4GlcNAcb1-2Mana1-6(Mana1-3)Manb1-4GlcNAcb1-4GlcNAcb-Sp12	-68.75	90.5884	-131.765
359	Fuca1-4(Galb1-3)GlcNAcb1-2Mana1-6(Fuca1-4(Galb1-3)GlcNAcb1-2Mana1-3)Manb1-4GlcNAcb1-4(Fuca1-6)GlcNAcb-Sp22	-43.75	27.0108	-61.739
360	Neu5Aca2-6GlcNAcb1-4GlcNAc-Sp21	-206.75	45.6974	-22.1027
361	Neu5Aca2-6GlcNAcb1-4GlcNAcb1-4GlcNAc-Sp21	-113	10.3602	-9.1683
362	Galb1-4(Fuca1-3)GlcNAcb1-6(Fuca1-2Galb1-4GlcNAcb1-3)Galb1-4Glc-Sp21	-168.25	18.9099	-11.2392
363	Galb1-4GlcNAcb1-2Mana1-6(Galb1-4GlcNAcb1-4(Galb1-4GlcNAcb1-2)Mana1-3)Manb1-4GlcNAcb1-4GlcNAc-Sp21	-100.25	38.9733	-38.8761
364	GalNAca1-3(Fuca1-2)Galb1-4GlcNAcb1-2Mana1-6(GalNAca1-3(Fuca1-2)Galb1-4GlcNAcb1-2Mana1-3)Manb1-4GlcNAcb1-4GlcNAcb-Sp20	14.25	19.1725	134.544
365	Gala1-3(Fuca1-2)Galb1-4GlcNAcb1-2Mana1-6(Gala1-3(Fuca1-2)Galb1-4GlcNAcb1-2Mana1-3)Manb1-4GlcNAcb1-4GlcNAcb-Sp20	-53	21.7562	-41.0495
366	Gala1-3Galb1-4(Fuca1-3)GlcNAcb1-2Mana1-6(Gala1-3Galb1-4(Fuca1-3)GlcNAcb1-2Mana1-3)Manb1-4GlcNAcb1-4GlcNAcb-Sp20	66.25	3.5	5.28302
367	GalNAca1-3(Fuca1-2)Galb1-3GlcNAcb1-2Mana1-6(GalNAca1-3(Fuca1-2)Galb1-3GlcNAcb1-2Mana1-3)Manb1-4GlcNAcb1-4GlcNAcb-Sp20	101.75	9.94569	9.77463
368	Galα1-3(Fucα1-2)Galβ1-3GlcNAcβ1-2Manα1-6(Galα1-3(Fucα1-2)Galβ1-3GlcNAcβ1-2Manα1-3)Manβ1-4GlcNAcβ1-4GlcNAcβ-Sp20	143.75	17.9141	12.462
369	Fuca1-4(Fuca1-2Galb1-3)GlcNAcb1-2Mana1-3(Fuca1-4(Fuca1-2Galb1-3)GlcNAcb1-2Mana1-3)Manb1-4GlcNAcb1-4GlcNAcb-Sp19	55.5	23.1301	41.6758
370	Neu5Aca2-3Galb1-4GlcNAcb1-3GalNAc-Sp14	-23.5	20.5994	-87.6568
371	Neu5Aca2-6Galb1-4GlcNAcb1-3GalNAc-Sp14	-74.75	8.65544	-11.5792
372	Neu5Aca2-3Galb1-4(Fuca1-3)GlcNAcb1-3GalNAca-Sp14	-20	16.8721	-84.3603
373	GalNAcb1-4GlcNAcb1-2Mana1-6(GalNAcb1-4GlcNAcb1-2Mana1-3)Manb1-4GlcNAcb1-4GlcNAc-Sp12	101	68.5322	67.8537
374	Galb1-3GalNAca1-3(Fuca1-2)Galb1-4Glc-Sp0	-56.5	9.39858	-16.6347
375	Galb1-3GalNAca1-3(Fuca1-2)Galb1-4GlcNAc-Sp0	-65.25	4.78714	-7.33661
376	Galb1-3GlcNAcb1-3Galb1-4GlcNAcb1-6(Galb1-3GlcNAcb1-3)Galb1-4Glcb-Sp0	-37.5	11.2694	-30.0518
377	Galb1-4(Fuca1-3)GlcNAcb1-6(Galb1-3GlcNAcb1-3)Galb1-4Glc-Sp21	-83.75	8.18026	-9.76748
378	Galb1-4GlcNAcb1-6(Fuca1-4(Fuca1-2Galb1-3)GlcNAcb1-3)Galb1-4Glc-Sp21	-23.5	25.0133	-106.44
379	Galb1-4(Fuca1-3)GlcNAcb1-6(Fuca1-4(Fuca1-2Galb1-3)GlcNAcb1-3)Galb1-4Glc-Sp21	7.5	33.5112	446.816
380	Galb1-3GlcNAcb1-3Galb1-4(Fuca1-3)GlcNAcb1-6(Galb1-3GlcNAcb1-3)Galb1-4Glc-Sp21	-94	19.4079	-20.6467
381	Galb1-4GlcNAcb1-6(Galb1-4GlcNAcb1-2)Mana1-6(Galb1-4GlcNAcb1-4(Galb1-4GlcNAcb1-2)Mana1-3)Manb1-4GlcNAcb1-4GlcNAcb-Sp21	-83.5	47.8156	-57.2642
382	GlcNAcb1-2Mana1-6(GlcNAcb1-4(GlcNAcb1-2)Mana1-3)Manb1-4GlcNAcb1-4GlcNAc-Sp21	-65.25	26.4244	-40.4972
383	Fuca1-2Galb1-3GalNAca1-3(Fuca1-2)Galb1-4Glcb-Sp0	-41.75	4.92443	-11.795
384	Fuca1-2Galb1-3GalNAca1-3(Fuca1-2)Galb1-4GlcNAcb-Sp0	-35.5	6.45497	-18.183
385	Galb1-3GlcNAcb1-3GalNAca-Sp14	-36.25	12.0381	-33.2086
386	GalNAcb1-4(Neu5Aca2-3)Galb1-4GlcNAcb1-3GalNAca-Sp14	-48	13.6382	-28.4129
387	GalNAca1-3(Fuca1-2)Galb1-3GalNAca1-3(Fuca1-2)Galb1-4GlcNAcb-Sp0	34.75	34.6927	99.8351
388	Gala1-3Galb1-3GlcNAcb1-2Mana1-6(Gala1-3Galb1-3GlcNAcb1-2Mana1-3)Manb1-4GlcNAcb1-4GlcNAc-Sp19	1.75	14.9081	851.889
389	Gala1-3Galb1-3(Fuca1-4)GlcNAcb1-2Mana1-6(Gala1-3Galb1-3(Fuca1-4)GlcNAcb1-2Mana1-3)Manb1-4GlcNAcb1-4GlcNAc-Sp19	132.5	16.0935	12.146
390	GlcNAcb1-2Mana1-6(Galb1-4GlcNAcb1-2Mana1-3)Manb1-4GlcNAcb1-4GlcNAc-Sp12	-85	11.6333	-13.6862
391	Galb1-4GlcNAcb1-2Mana1-6(GlcNAcb1-2Mana1-3)Manb1-4GlcNAcb1-4GlcNAc-Sp12	-27.5	4.65475	-16.9264
392	Neu5Aca2-3Galb1-3GlcNAcb1-3GalNAca-Sp14	-29	25.2587	-87.0988
393	Fuca1-2Galb1-4GlcNAcb1-3GalNAca-Sp14	-19.25	22.2467	-115.567
394	Galb1-4(Fuca1-3)GlcNAcb1-3GalNAca-Sp14	-49.25	5.85235	-11.8829
395	GalNAca1-3GalNAcb1-3Gala1-4Galb1-4GlcNAcb-Sp0	-38	12.3018	-32.3731
396	Gala1-4Galb1-3GlcNAcb1-2Mana1-6(Gala1-4Galb1-3GlcNAcb1-2Mana1-3)Manb1-4GlcNAcb1-4GlcNAcb-Sp19	67.75	7.932	11.7078
397	Gala1-4Galb1-4GlcNAcb1-2Mana1-6(Gala1-4Galb1-4GlcNAcb1-2Mana1-3)Manb1-4GlcNAcb1-4GlcNAcb-Sp24	-34	27.7248	-81.5436
398	Gala1-3Galb1-4GlcNAcb1-3GalNAca-Sp14	-38.5	7.32575	-19.0279
399	Galb1-3GlcNAcb1-6Galb1-4GlcNAcb-Sp0	-20.75	3.40343	-16.4021
400	Galb1-3GlcNAca1-6Galb1-4GlcNAcb-Sp0	-61	6	-9.83607
401	GalNAcb1-3Gala1-6Galb1-4Glcb-Sp8	-31	14.2361	-45.9229
402	Gala1-3(Fuca1-2)Galb1-4(Fuca1-3)Glcb-Sp21	28	12.0277	42.9562
403	Galb1-4GlcNAcb1-6(Neu5Aca2-6Galb1-3GlcNAcb1-3)Galb1-4Glc-Sp21	-95.5	20.4858	-21.4511
404	Galb1-3GalNAcb1-4(Neu5Aca2-8Neu5Aca2-3)Galb1-4Glcb-Sp0	15.25	6.80074	44.595
405	Neu5Aca2-3Galb1-3GalNAcb1-4(Neu5Aca2-8Neu5Aca2-3)Galb1-4Glcb-Sp0	-2.25	4.64579	-206.479
406	Gala1-3(Fuca1-2)Galb1-4GlcNAcb1-3GalNAca-Sp14	137	3.65148	2.66532
407	GalNAca1-3(Fuca1-2)Galb1-4GlcNAcb1-3GalNAca-Sp14	-8	7.11805	-88.9757
408	GalNAca1-3GalNAcb1-3Gala1-4Galb1-4Glcb-Sp0	-41	11.3431	-27.6662
409	Fuca1-2Galb1-4(Fuca1-3)GlcNAcb1-3GalNAca-Sp14	97	26.7955	27.6242
410	Gala1-3(Fuca1-2)Galb1-4(Fuca1-3)GlcNAcb1-3GalNAc-Sp14	17.5	22.0681	126.103
411	GalNAca1-3(Fuca1-2)Galb1-4(Fuca1-3)GlcNAcb1-3GalNAc-Sp14	54	6.37704	11.8093
412	Galb1-4(Fuca1-3)GlcNAcb1-2Mana1-6(Galb1-4(Fuca1-3)GlcNAcb1-2Mana1-3)Manb1-4GlcNAcb1-4(Fuca1-6)GlcNAcb-Sp22	-6.25	9.42956	-150.873
413	Fuca1-2Galb1-4GlcNAcb1-2Mana1-6(Fuca1-2Galb1-4GlcNAcb1-2Mana1-3)Manb1-4GlcNAcb1-4(Fuca1-6)GlcNAcb-Sp22	108.25	38.526	35.5898
414	GlcNAcb1-2(GlcNAcb1-6)Mana1-6(GlcNAcb1-2Mana1-3)Manb1-4GlcNAcb1-4GlcNAcb-Sp19	-48.75	20.5487	-42.1512
415	Fuca1-2Galb1-3GlcNAcb1-3GalNAc-Sp14	64.5	7.14143	11.072
416	Gala1-3(Fuca1-2)Galb1-3GlcNAcb1-3GalNAc-Sp14	10	4.54606	45.4606
417	GalNAca1-3(Fuca1-2)Galb1-3GlcNAcb1-3GalNAc-Sp14	-4.75	6.44851	-135.758
418	Gala1-3Galb1-3GlcNAcb1-3GalNAc-Sp14	-7.25	20.2711	-279.601
419	Fuca1-2Galb1-3GlcNAcb1-2Mana1-6(Fuca1-2Galb1-3GlcNAcb1-2Mana1-3)Manb1-4GlcNAcb1-4(Fuca1-6)GlcNAcb-Sp22	-84	6.63325	-7.89673
420	Gala1-3(Fuca1-2)Galb1-4GlcNAcb1-2Mana1-6(Gala1-3(Fuca1-2)Galb1-4GlcNAcb1-2Mana1-3)Manb1-4GlcNAcb1-4(Fuca1-6)GlcNAcb-Sp22	142.25	7.97392	5.60556
421	Galb1-3GlcNAcb1-6(Galb1-3GlcNAcb1-2)Mana1-6(Galb1-3GlcNAcb1-2Mana1-3)Manb1-4GlcNAcb1-4GlcNAcb-Sp19	253.5	10.7858	4.25475
422	Galb1-4GlcNAcb1-6(Fuca1-2Galb1-3GlcNAcb1-3)Galb1-4Glc-Sp21	-75.75	13.5739	-17.9193
423	Fuca1-3GlcNAcb1-6(Galb1-4GlcNAcb1-3)Galb1-4Glc-Sp21	-39.25	10.4043	-26.5078
424	GlcNAcb1-2Mana1-6(GlcNAcb1-4)(GlcNAcb1-2Mana1-3)Manb1-4GlcNAcb1-4GlcNAc-Sp21	-84	8.75595	-10.4238
425	GlcNAcb1-2Mana1-6(GlcNAcb1-4)(GlcNAcb1-4(GlcNAcb1-2)Mana1-3)Manb1-4GlcNAcb1-4GlcNAc-Sp21	-32.25	26.5	-82.1705
426	GlcNAcb1-6(GlcNAcb1-2)Mana1-6(GlcNAcb1-4)(GlcNAcb1-2Mana1-3)Manb1-4GlcNAcb1-4GlcNAc-Sp21	-8.25	28.8025	-349.121
427	GlcNAcb1-6(GlcNAcb1-2)Mana1-6(GlcNAcb1-4)(GlcNAcb1-4(GlcNAcb1-2)Mana1-3)Manb1-4GlcNAcb1-4GlcNAc-Sp21	-74.25	8.57807	-11.553
428	Galb1-4GlcNAcb1-2Mana1-6(GlcNAcb1-4)(Galb1-4GlcNAcb1-2Mana1-3)Manb1-4GlcNAcb1-4GlcNAc-Sp21	107.75	25.9535	24.0868
429	Galb1-4GlcNAcb1-2Mana1-6(GlcNAcb1-4)(Galb1-4GlcNAcb1-4(Galb1-4GlcNAcb1-2)Mana1-3)Manb1-4GlcNAcb1-4GlcNAc-Sp21	109.75	10.6888	9.73921
430	Galb1-4GlcNAcb1-6(Galb1-4GlcNAcb1-2)Mana1-6(GlcNAcb1-4)(Galb1-4GlcNAcb1-2Mana1-3)Manb1-4GlcNAcb1-4GlcNAc-Sp21	187.25	19.4829	10.4048
431	Galb1-4GlcNAcb1-6(Galb1-4GlcNAcb1-2)Mana1-6(GlcNAcb1-4)(Galb1-4GlcNAcb1-4(Galb1-4GlcNAcb1-2)Mana1-3)Manb1-4GlcNAcb1-4GlcNAc-Sp21	111	4.69042	4.2256
432	Galb1-4Galb-Sp10	-5	9.62635	-192.527
433	Galb1-6Galb-Sp10	-17.25	11.5289	-66.8345
434	Neu5Aca2-3Galb1-4GlcNAcb1-3Galb-Sp8	-71.25	16.6608	-23.3836
435	GalNAcb1-6GalNAcb-Sp8	-4.5	3.31662	-73.7028
436	(6S)Galb1-3GlcNAcb-Sp0	-40	9.93311	-24.8328
437	(6S)Galb1-3(6S)GlcNAc-Sp0	-108.75	24.4319	-22.4661
438	Fuca1-2Galb1-4 GlcNAcb1-2Mana1-6(Fuca1-2Galb1-4GlcNAcb1-2(Fuca1-2Galb1-4GlcNAcb1-4)Mana1-3)Manb1-4GlcNAcb1-4GlcNAcb-Sp12	89.25	17.0367	19.0888
439	Fuca1-2Galb1-4(Fuca1-3)GlcNAcb1-2Mana1-6(Fuca1-2Galb1-4(Fuca1-3)GlcNAcb1-4(Fuca1-2Galb1-4(Fuca1-3)GlcNAcb1-2)Mana1-3)Manb1-4GlcNAcb1-4GlcNAcb-Sp12	41.5	13.404	32.2987
440	Galb1-4(Fuca1-3)GlcNAcb1-6GalNAc-Sp14	49.75	29.33	58.9548
441	Galb1-4GlcNAcb1-2Mana-Sp0	9.5	13.6748	143.945
442	Fuca1-2Galb1-4GlcNAcb1-6(Fuca1-2Galb1-4GlcNAcb1-3)GalNAc-Sp14	182	17.0489	9.36755
443	Gala1-3(Fuca1-2)Galb1-4GlcNAcb1-6(Gala1-3(Fuca1-2)Galb1-4GlcNAcb1-3)GalNAc-Sp14	263.25	10.8743	4.13078
444	GalNAca1-3(Fuca1-2)Galb1-4GlcNAcb1-6(GalNAca1-3(Fuca1-2)Galb1-4GlcNAcb1-3)GalNAc-Sp14	281.5	27.16	9.64832
445	Neu5Aca2-8Neu5Aca2-3Galb1-3GalNAcb1-4(Neu5Aca2-8Neu5Aca2-3)Galb1-4Glcb-Sp0	-45.5	19.9583	-43.8644
446	GalNAcb1-4Galb1-4Glcb-Sp0	1	1.63299	163.299
447	GalNAca1-3(Fuca1-2)Galb1-4GlcNAcb1-2Mana1-6(GalNAca1-3(Fuca1-2)Galb1-4GlcNAcb1-2Mana1-3)Manb1-4GlcNAcb1-4(Fuca1-6)GlcNAcb-Sp22	43.5	13.2035	30.353
448	Gala1-3(Fuca1-2)Galb1-3GlcNAcb1-2Mana1-6(Gala1-3(Fuca1-2)Galb1-3GlcNAcb1-2Mana1-3)Manb1-4GlcNAcb1-4(Fuca1-6)GlcNAcb-Sp22	89	6.8313	7.67562
449	Neu5Aca2-6Galb1-4GlcNAcb1-6(Fuca1-2Galb1-3GlcNAcb1-3)Galb1-4Glc-Sp21	-76.5	10.3441	-13.5217
450	GalNAca1-3(Fuca1-2)Galb1-3GlcNAcb1-2Mana1-6(GalNAca1-3(Fuca1-2)Galb1-3GlcNAcb1-2Mana1-3)Manb1-4GlcNAcb1-4(Fuca1-6)GlcNAcb-Sp22	118.25	48.2519	40.805
451	Galb1-4GlcNAcb1-6(Galb1-4GlcNAcb1-2)Mana1-6(Galb1-4GlcNAcb1-2Mana1-3)Manb1-4GlcNAcb1-4GlcNAcb-Sp19	157.25	10.5948	6.73756
452	Neu5Aca2-3Galb1-4GlcNAcb1-2Mana1-6(GlcNAcb1-4)(Neu5Aca2-3Galb1-4GlcNAcb1-2Mana1-3)Manb1-4GlcNAcb1-4GlcNAcb-Sp21	-65.25	41.1613	-63.0824
453	Neu5Aca2-3Galb1-4GlcNAcb1-4Mana1-6(GlcNAcb1-4)(Neu5Aca2-3Galb1-4GlcNAcb1-4(Neu5Aca2-3Galb1-4GlcNAcb1-2)Mana1-3)Manb1-4GlcNAcb1-4GlcNAcb-Sp21	-81.75	15.7771	-19.2992
454	Neu5Aca2-3Galb1-4GlcNAcb1-6(Neu5Aca2-3Galb1-4GlcNAcb1-2)Mana1-6(GlcNAcb1-4)(Neu5Aca2-3Galb1-4GlcNAcb1-2Mana1-3)Manb1-4GlcNAcb1-4GlcNAcb-Sp21	-130.25	54.451	-41.805
455	Neu5Aca2-3Galb1-4GlcNAcb1-6(Neu5Aca2-3Galb1-4GlcNAcb1-2)Mana1-6(GlcNAcb1-4)(Neu5Aca2-3Galb1-4GlcNAcb1-4(Neu5Aca2-3Galb1-4GlcNAcb1-2)Mana1-3)Manb1-4GlcNAcb1-4GlcNAcb-Sp21	-55.75	11.2361	-20.1544
456	Neu5Aca2-6Galb1-4GlcNAcb1-2Mana1-6(GlcNAcb1-4)(Neu5Aca2-6Galb1-4GlcNAcb1-2Mana1-3)Manb1-4GlcNAcb1-4GlcNAcb-Sp21	-51.5	20.6317	-40.0615
457	Neu5Aca2-6Galb1-4GlcNAcb1-4Mana1-6(GlcNAcb1-4)(Neu5Aca2-6Galb1-4GlcNAcb1-4(Neu5Aca2-6Galb1-4GlcNAcb1-2)Mana1-3)Manb1-4GlcNAcb1-4GlcNAcb-Sp21	-98	21.5561	-21.996
458	Neu5Aca2-6Galb1-4GlcNAcb1-6(Neu5Aca2-6Galb1-4GlcNAcb1-2)Mana1-6(GlcNAcb1-4)(Neu5Aca2-6Galb1-4GlcNAcb1-2Mana1-3)Manb1-4GlcNAcb1-4GlcNAcb-Sp21	-83.75	51.3898	-61.361
459	Neu5Aca2-6Galb1-4GlcNAcb1-6(Neu5Aca2-6Galb1-4GlcNAcb1-2)Mana1-6(GlcNAcb1-4)(Neu5Aca2-6Galb1-4GlcNAcb1-4(Neu5Aca2-6Galb1-4GlcNAcb1-2)Mana1-3)Manb1-4GlcNAcb1-4GlcNAcb-Sp21	-74.5	37.063	-49.749
460	Gala1-3(Fuca1-2)Galb1-3GalNAca-Sp8	-46.5	24.0901	-51.8067
461	Gala1-3(Fuca1-2)Galb1-3GalNAcb-Sp8	-8.25	4.5	-54.5455
462	Glca1-6Glca1-6Glca1-6Glcb-Sp10	-8.75	4.11299	-47.0056
463	Glca1-4Glca1-4Glca1-4Glcb-Sp10	0	2	#DIV/0!
464	Neu5Aca2-3Galb1-4GlcNAcb1-6(Neu5Aca2-3Galb1-4GlcNAcb1-3)GalNAca-Sp14	-5	5.88784	-117.757
465	Fuca1-2Galb1-4(Fuca1-3)GlcNAcb1-2Mana1-6(Fuca1-2Galb1-4(Fuca1-3)GlcNAcb1-2Mana1-3)Manb1-4GlcNAcb1-4(Fuca1-6)GlcNAcb-Sp24	-71	25.9358	-36.5293
466	Fuca1-2Galb1-3(Fuca1-4)GlcNAcb1-2Mana1-6(Fuca1-2Galb1-3(Fuca1-4)GlcNAcb1-2Mana1-3)Manb1-4GlcNAcb1-4(Fuca1-6)GlcNAcb1-4(Fuca1-6)GlcNAcb-Sp19	-63	15.3623	-24.3846
467	GlcNAcb1-6(GlcNAcb1-2)Mana1-6(GlcNAcb1-2Mana1-3)Manb1-4GlcNAcb1-4(Fuca1-6)GlcNAcb-Sp24	-43.75	38.3525	-87.6629
468	Galb1-3GlcNAcb1-2Mana1-6(GlcNAcb1-4)(Galb1-3GlcNAcb1-2Mana1-3)Manb1-4GlcNAcb1-4GlcNAcb-Sp21	94	24.235	25.7819
469	Neu5Aca2-6Galb1-4GlcNAcb1-6(Galb1-3GlcNAcb1-3)Galb1-4Glcb-Sp21	-95.25	18.6257	-19.5545
470	Neu5Aca2-3Galb1-4GlcNAcb1-2Mana-Sp0	-42.75	10.8128	-25.2931
471	Neu5Aca2-3Galb1-4GlcNAcb1-6GalNAca-Sp14	-39.5	16.4621	-41.6761
472	Neu5Aca2-6Galb1-4GlcNAcb1-6GalNAca-Sp14	8.5	3.69685	43.4923
473	Neu5Aca2-6Galb1-4 GlcNAcb1-6(Neu5Aca2-6Galb1-4GlcNAcb1-3)GalNAca-Sp14	0.25	15.0859	6034.35
474	Neu5Aca2-6Galb1-4GlcNAcb1-2Mana1-6(Neu5Aca2-6Galb1-4GlcNAcb1-2Mana1-3)Manb1-4GlcNAcb1-4(Fuca1-6)GlcNAcb-Sp24	-47.75	8.26136	-17.3013
475	Neu5Aca2-3Galb1-4GlcNAcb1-2Mana1-6(Neu5Aca2-3Galb1-4GlcNAcb1-2Mana1-3)Manb1-4GlcNAcb1-4(Fuca1-6)GlcNAcb-Sp24	-54.5	13.6015	-24.9568
476	Mana1-6(Mana1-3)Manb1-4GlcNAcb1-4(Fuca1-6)GlcNAcb-Sp19	17.75	16.3783	92.2723
477	Galb1-4GlcNAcb1-6(Galb1-4GlcNAcb1-2)Mana1-6(Galb1-4GlcNAcb1-2Mana1-3)Manb1-4GlcNAcb1-4(Fuca1-6)GlcNAcb-Sp24	-89	20.3142	-22.8249
478	Neu5Aca2-3Galb1-3GlcNAcb1-2Mana1-6(GlcNAcb1-4)(Neu5Aca2-3Galb1-3GlcNAcb1-2Mana1-3)Manb1-4GlcNAcb1-4GlcNAc-Sp21	53.25	9.46485	17.7744
479	Neu5Aca2-6Galb1-4GlcNAcb1-6(Fuca1-2Galb1-4(Fuca1-3)GlcNAcb1-3)Galb1-4Glc-Sp21	-33.25	41.1613	-123.793
480	Galb1-3GlcNAcb1-6GalNAca-Sp14	15.75	32.2839	204.977
481	Gala1-3Galb1-3GlcNAcb1-6GalNAca-Sp14	-46.75	27.7173	-59.2884
482	Galb1-3(Fuca1-4)GlcNAcb1-6GalNAca-Sp14	-3.5	48.5077	-1385.94
483	Neu5Aca2-3Galb1-3GlcNAcb1-6GalNAca-Sp14	-6.75	2.75379	-40.7968
484	(3S)Galb1-3(Fuca1-4)GlcNAcb-Sp0	-27.25	2.06155	-7.56533
485	Galb1-4(Fuca1-3)GlcNAcb1-6(Neu5Aca2-6(Neu5Aca2-3Galb1-3)GlcNAcb1-3)Galb1-4Glc-Sp21	-7	0.816497	-11.6642
486	Fuca1-2Galb1-4GlcNAcb1-6GalNAca-Sp14	-5.25	1.5	-28.5714
487	Gala1-3Galb1-4GlcNAcb1-6GalNAca-Sp14	-65.5	39.9124	-60.935
488	Galb1-4(Fuca1-3)GlcNAcb1-2Mana-Sp0	-8.25	28.7677	-348.7
489	Fuca1-2(6S)Galb1-3GlcNAcb-Sp0	3	18.7083	623.61
490	Gala1-3(Fuca1-2)Galb1-4GlcNAcb1-6GalNAca-Sp14	24.25	2.98608	12.3137
491	Fuca1-2Galb1-4GlcNAcb1-2Mana-Sp0	-8.75	10.4363	-119.272
492	Fuca1-2Galb1-3(6S)GlcNAcb-Sp0	-24.75	19.5342	-78.9259
493	Fuca1-2(6S)Galb1-3(6S)GlcNAcb-Sp0	-89.75	10.5	-11.6992
494	Neu5Aca2-6GalNAcb1-4(6S)GlcNAcb-Sp8	-10.75	7.32006	-68.0936
495	GalNAcb1-4(Fuca1-3)(6S)GlcNAcb-Sp8	-31.25	11.1766	-35.7652
496	(3S)GalNAcb1-4(Fuca1-3)GlcNAcb-Sp8	2.75	8.09835	294.486
497	Fuca1-2Galb1-3GlcNAcb1-6(Fuca1-2Galb1-3GlcNAcb1-3)GalNAca-Sp14	-19.75	0.5	-2.53165
498	GalNAca1-3(Fuca1-2)Galb1-3GlcNAcb1-6GalNAca-Sp14	84	12.3288	14.6772
499	GlcNAcb1-6(GlcNAcb1-2)Mana1-6(GlcNAcb1-4)(GlcNAcb1-4(GlcNAcb1-2)Mana1-3)Manb1-4GlcNAcb1-4(Fuca1-6)GlcNAc-Sp21	5	34.2247	684.495
500	Galb1-4GlcNAcb1-6(Galb1-4GlcNAcb1-2)Mana1-6(GlcNAcb1-4)Galb1-4GlcNAcb1-4(Gal b1-4GlcNAcb1-2)Mana1-3)Manb1-4GlcNAcb1-4(Fuca1-6)GlcNAc-Sp21	-97	81.7843	-84.3137
501	Galb1-3GlcNAca1-3Galb1-4GlcNAcb-Sp8	3	19.3735	645.784
502	Galb1-3(6S)GlcNAcb-Sp8	1.5	24.6238	1641.59
503	(6S)(4S)GalNAcb1-4GlcNAc-Sp8	-14.75	28.4297	-192.744
504	(6S)GalNAcb1-4GlcNAc-Sp8	-11.75	8.73212	-74.316
505	(3S)GalNAcb1-4(3S)GlcNAc-Sp8	28.25	7.36546	26.0724
506	GalNAcb1-4(6S)GlcNAc-Sp8	-7.5	3.51188	-46.8251
507	(3S)GalNAcb1-4GlcNAc-Sp8	-13.25	10.8128	-81.606
508	(4S)GalNAcb-Sp10	-8.5	3.31662	-39.0191
509	Galb1-4(6P)GlcNAcb-Sp0	1.75	1.70783	97.59
510	(6P)Galb1-4GlcNAcb-SP0	-3	16.0831	-536.104
511	GalNAca1-3(Fuca1-2)Galb1-4GlcNAcb1-6GalNAc-Sp14	-72.75	20.0728	-27.5915
512	Neu5Aca2-6Galb1-4GlcNAcb1-2Man-Sp0	14.25	14.4078	101.107
513	Gala1-3Galb1-4GlcNAcb1-2Mana-Sp0	156.25	16.0078	10.245
514	Gala1-3(Fuca1-2)Galb1-4GlcNAcb1-2Mana-Sp0	-24	7.52773	-31.3655
515	GalNAca1-3(Fuca1-2)Galb1-4 GlcNAcb1-2Mana-Sp0	-46.5	18.3576	-39.4786
516	Galb1-3GlcNAcb1-2Mana-Sp0	-7.25	15.6711	-216.153
517	Gala1-3(Fuca1-2)Galb1-3GlcNAcb1-6GalNAc-Sp14	38.5	8.66025	22.4942
518	Neu5Aca2-3Galb1-3GlcNAcb1-2Mana-Sp0	-7.25	18.2094	-251.165
519	Gala1-3Galb1-3GlcNAcb1-2Mana-Sp0	0.75	4.11299	548.398
520	GalNAcb1-4GlcNAcb1-2Mana-Sp0	-10.25	3.86221	-37.6801
521	Neu5Aca2-3Galb1-3GalNAcb1-4Galb1-4Glcb-Sp0	20.25	3.86221	19.0726
522	GlcNAcb1-2 Mana1-6(GlcNAcb1-4)(GlcNAcb1-2Mana1-3)Manb1-4GlcNAcb1-4(Fuca1-6)GlcNAc-Sp21	-120.75	25.3952	-21.0312
523	Galb1-4GlcNAcb1-2 Mana1-6(GlcNAcb1-4)(Galb1-4GlcNAcb1-2Mana1-3)Manb1-4GlcNAcb1-4(Fuca1-6)GlcNAc-Sp21	-127.25	35.5375	-27.9273
524	Galb1-4GlcNAcb1-2 Mana1-6(Galb1-4GlcNAcb1-4)(Galb1-4GlcNAcb1-2Mana1-3)Manb1-4GlcNAcb1-4(Fuca1-6)GlcNAc-Sp21	-96.75	31.8578	-32.9279
525	Fuca1-4(Galb1-3)GlcNAcb1-2 Mana-Sp0	25.5	13.2035	51.7786
526	Neu5Aca2-3Galb1-4(Fuca1-3)GlcNAcb1-2Mana-Sp0	-58.75	23.796	-40.5038
527	GlcNAcb1-3Galb1-4GlcNAcb1-6(GlcNAcb1-3)Galb1-4GlcNAc-Sp0	-12	10.0995	-84.1625
528	GalNAca1-3(Fuca1-2)Galb1-3GalNAcb1-3Gala1-4Galb1-4Glc-Sp21	-6.75	1.89297	-28.044
529	Gala1-3(Fuca1-2)Galb1-3GalNAcb1-3Gala1-4Galb1-4Glc-Sp21	-6.25	21.6852	-346.964
530	Galb1-3GalNAcb1-3Gal-Sp21	-6.75	2.87228	-42.5523
531	GlcNAcb1-3Galb1-4GlcNAcb1-2Mana1-6(GlcNAcb1-3Galb1-4GlcNAcb1-2Mana1-3)Manb1-4GlcNAcb1-4GlcNAcb-Sp12	16.75	43.8054	261.525
532	GlcNAcb1-3Galb1-4GlcNAcb1-2Mana1-6(GlcNAcb1-3Galb1-4GlcNAcb1-2Mana1-3)Manb1-4GlcNAcb1-4GlcNAcb-Sp25	-13.5	6.45497	-47.8146
533	Galβ1-4GlcNAcβ1-3Galβ1-4GlcNAcβ1-2Manα1-6(Galβ1-4GlcNAcβ1-3Galβ1-4GlcNAcβ1-2Manα1-3)Manβ1-4GlcNAcβ1-4GlcNAcβ-Sp12	-11.25	14.7281	-130.916
534	Fuca1-2Galb1-4GlcNAcb1-3Galb1-4GlcNAcb1-2Mana1-6(Fuca1-2Galb1-4GlcNAcb1-3Galb1-4GlcNAcb1-2Mana1-3)Manb1-4GlcNAcb1-4GlcNAcb-Sp24	-109	55.2268	-50.6668
535	GlcNAcb1-3Galb1-4GlcNAcb1-3Galb1-4GlcNAcb1-2Mana1-6(GlcNAcb1-3Galb1-4GlcNAcb1-3Galb1-4GlcNAcb1-2Mana1-3)Manb1-4GlcNAcb1-4GlcNAcb-Sp12	-6	12.6491	-210.819
536	GlcNAcb1-3Galb1-4GlcNAcb1-3Galb1-4GlcNAcb1-2Mana1-6(GlcNAcb1-3Galb1-4GlcNAcb1-3Galb1-4GlcNAcb1-2Mana1-3)Manb1-4GlcNAcb1-4GlcNAcb-Sp25	-21	9.12871	-43.47
537	Galb1-4GlcNAcb1-3Galb1-4GlcNAcb1-3Galb1-4GlcNAcb1-2Mana1-6(Galb1-4GlcNAcb1-3Galb1-4GlcNAcb1-3Galb1-4GlcNAcb1-2Mana1-3)Manb1-4GlcNAcb1-4GlcNAcb-Sp12	-20.75	12.0104	-57.8815
538	Galb1-3GlcNAcb1-3Galb1-4GlcNAcb1-2Mana1-6(Galb1-3GlcNAcb1-3Galb1-4GlcNAcb1-2Mana1-3)Manb1-4GlcNAcb1-4GlcNAc-Sp25	-26.75	16.4595	-61.531
539	Neu5Gca2-8Neu5Gca2-3Galb1-4GlcNAc-Sp0	-78.25	57.2152	-73.1185
540	Neu5Aca2-8Neu5Gca2-3Galb1-4GlcNAc-Sp0	-92.25	9.87843	-10.7083
541	Neu5Gca2-8Neu5Aca2-3Galb1-4GlcNAc-Sp0	-103.5	50.9673	-49.2438
542	Neu5Gca2-8Neu5Gca2-3Galb1-4GlcNAcb1-3Galb1-4GlcNAc-Sp0	-70.75	16.5806	-23.4355
543	Neu5Gca2-8Neu5Gca2-6Galb1-4GlcNAc-Sp0	-40	12.9615	-32.4037
544	Neu5Aca2-8Neu5Aca2-3Galb1-4GlcNAc-Sp0	-43.25	33.6885	-77.8925
545	GlcNAcb1-3Galb1-4GlcNAcb1-6(GlcNAcb1-3Galb1-4GlcNAcb1-2)Mana1-6(GlcNAcb1-3Galb1-4GlcNAcb1-2Man a1-3)Manb1-4GlcNAcb1-4GlcNAc-Sp24	-103	56.1249	-54.4902
546	Galb1-4GlcNAcb1-3Galb1-4GlcNAcb1-6(Galb1-4GlcNAcb1-3Galb1-4GlcNAcb1-2)Mana1-6(Galb1-4GlcNAcb1-3Galb1-4GlcNAcb1-2Mana1-3)Mana1-4GlcNAcb1-4GlcNAc-Sp24	-6.75	20.6135	-305.385
547	Gala1-3Galb1-4GlcNAcb1-2Mana1-6(Gala1-3Galb1-4GlcNAcb1-2Mana1-3)Manb1-4GlcNAcb1-4GlcNAc-Sp24	-96.5	9.67815	-10.0292
548	GlcNAcb1-3Galb1-4GlcNAcb1-6(GlcNAcb1-3Galb1-3)GalNAca-Sp14	-27	3.4641	-12.83
549	GalNAcb1-3GlcNAcb-Sp0	1	20.8966	2089.66
550	GalNAcb1-4GlcNAcb1-3GalNAcb1-4GlcNAcb-Sp0	-10.5	7.54983	-71.9032
551	GlcNAcb1-3Galb1-4GlcNAcb1-3Galb1-4GlcNAcb1-3Galb1-4GlcNAcb1-3Galb1-4GlcNAcb1-2Mana1-6(GlcNAcb1-3Galb1-4GlcNAcb1-3Galb1-4GlcNAcb1-3Galb1-4GlcNAcb1-3Galb1-4GlcNAcb1-2Mana1-3)Manb1-4GlcNAcb1-4GlcNAcb-Sp25	-52.5	13.8203	-26.3243
552	Galb1-4GlcNAcb1-3Galb1-4GlcNAcb1-3Galb1-4GlcNAcb1-3Galb1-4GlcNAcb1-3Galb1-4GlcNAcb1-2Mana1-6(Galb1-4GlcNAcb1-3Galb1-4GlcNAcb1-3Galb1-4GlcNAcb1-3Galb1-4GlcNAcb1-3Galb1-4GlcNAcb1-2Mana1-3)Manb1-4GlcNAcb1-4GlcNAcb-Sp25	-20.25	4.03113	-19.9068
553	GlcNAb1-3Galb1-3GalNAc-Sp14	-3.5	5.44671	-155.62
554	Galb1-3GlcNAcb1-6(Galb1-3)GalNAc-Sp14	-64.25	23.0416	-35.8625
555	(3S)GlcAb1-3Galb1-4GlcNAcb1-3Galb1-4Glc-Sp0	-22.5	14.5488	-64.6612
556	(3S)GlcAb1-3Galb1-4GlcNAcb1-2Mana-Sp0	-7	27.9404	-399.149
557	Galb1-3GlcNAcb1-3Galb1-4GlcNAcb1-3Galb1-4GlcNAcb1-6(Galb1-3GlcNAcb1-3Galb1-4GlcNAcb1-3Galb1-4GlcNAb1-2)Mana1-6(Galb1-3GlcNAcb1-3Galb1-4GlcNAcb1-3Galb1-4GlcNAcb1-2Mana1-3)Manb1-4GlcNAcb1-4(Fuca1-6)GlcNAcb-Sp24	-14.5	5.74456	-39.6177
558	Galb1-3GlcNAcb1-3Galb1-4GlcNAcb1-6(Galb1-3GlcNAcb1-3Galb1-4GlcNAb1-2)Mana1-6(Galb1-3GlcNAcb1-3Galb1-4GlcNAcb1-2Mana1-3)Manb1-4GlcNAcb1-4(Fuca1-6)GlcNAcb-Sp24	-23.5	18.6458	-79.3439
559	Neu5Aca2-8Neu5Aca2-3Galb1-3GalNAcb1-4(Neu5Aca2-3)Galb1-4Glc-Sp21	-36.25	3.59398	-9.91442
560	Galb1-4GlcNAcb1-3Galb1-4GlcNAcb1-2Mana1-6(Galb1-4GlcNAcb1-3Galb1-4GlcNAcb1-2Mana1-3)Manb1-4GlcNAcb1-4(Fuca1-6)GlcNAcb-Sp24	-111	10.8012	-9.73084
561	GlcNAcb1-3Galb1-4GlcNAcb1-3Galb1-4GlcNAcb1-2Mana1-6(GlcNAcb1-3Galb1-4GlcNAcb1-3Galb1-4GlcNAcb1-2Mana1-3)Manb1-4GlcNAcb1-4(Fuca1-6)GlcNAcb-Sp24	-69	18.1659	-26.3274
562	Galb1-4GlcNAcb1-3Galb1-4GlcNAcb1-6(Galb1-4GlcNAcb1-3Galb1-4GlcNAb1-2)Mana1-6(Galb1-4GlcNAcb1-3Galb1-4GlcNAcb1-2Mana1-3)Manb1-4GlcNAcb1-4(Fuca1-6)GlcNAcb-Sp24	-123.25	19.3283	-15.6822
563	Galb1-4GlcNAcb1-3Galb1-4GlcNAcb1-3Galb1-4GlcNAcb1-6(Galb1-4GlcNAcb1-3Galb1-4GlcNAcb1-3Galb1-4GlcNAb1-2)Mana1-6(Galb1-4GlcNAcb1-3Galb1-4GlcNAcb1-3Galb1-4GlcNAcb1-2Mana1-3)Manb1-4GlcNAcb1-4(Fuca1-6)GlcNAcb-Sp24	-86	23.3381	-27.1373
564	Galb1-4GlcNAcb1-3Galb1-4GlcNAcb1-3GalNAca-Sp14	3.75	24.5815	655.507
565	Galb1-4GlcNAcb1-3Galb1-4GlcNAcb1-6(Galb1-3)GalNAca-Sp14	-33.75	5.058	-14.9867
566	Galb1-4GlcNAcb1-3Galb1-4GlcNAcb1-6(Galb1-4GlcNAcb1-3Galb1-4GlcNAcb1-3)GalNAca-Sp14	-13	9.30949	-71.6115
567	Neu5Aca2-3Galb1-4GlcNAcb1-3Galb1-4GlcNAcb1-3GalNAca-Sp14	7.5	5.25991	70.1322
568	GlcNAcb1-3Galb1-4GlcNAcb1-3GalNAca-Sp14	-4	2.58199	-64.5497
569	GlcNAcb1-3Galb1-4GlcNAcb1-6(Galb1-3)GalNAca-Sp14	-23.25	5.85235	-25.1714
570	GlcNAcb1-3Galb1-4GlcNAcb1-6(GlcNAcb1-3Galb1-4GlcNAcb1-3)GalNAca-Sp14	-4.75	3.40343	-71.6512
571	Neu5Aca2-3Galb1-4GlcNAcb1-3Galb1-4GlcNAcb1-6(Neu5Aca2-3Galb1-4GlcNAcb1-3Galb1-4GlcNAcb1-3)GalNAca-Sp14	10.75	3.86221	35.9275
572	Neu5Aca2-6Galb1-4GlcNAcb1-3Galb1-4GlcNAcb1-3GalNAca-Sp14	20.5	4.20317	20.5033
573	GlcNAcb1-3Galb1-4GlcNAcb1-3Galb1-4GlcNAcb1-3GalNAca-Sp14	11.75	16.0909	136.944
574	Galb1-4GlcNAcb1-3Galb1-3GalNAca-Sp14	-24.5	11.9583	-48.8092
575	Neu5Aca2-3Galb1-4GlcNAcb1-3Galb1-4GlcNAcb1-6(Galb1-3)GalNAca-Sp14	13.5	7.04746	52.2034
576	Neu5Aca2-6Galb1-4GlcNAcb1-3Galb1-4GlcNAcb1-6(Galb1-3)GalNAca-Sp14	7	7.43864	106.266
577	Neu5Aca2-6Galb1-4GlcNAcb1-6(Galb1-3)GalNAca-Sp14	-31.25	5.85235	-18.7275
578	Neu5Aca2-3Galb1-4GlcNAcb1-3Galb1-4GlcNAcb1-2Mana1-6(Neu5Aca2-3Galb1-4GlcNAcb1-3Galb1-4GlcNAcb1-2Mana1-3)Manb1-4GlcNAcb1-4GlcNAcb-Sp12	-25.5	22.9565	-90.0254
579	GlcNAcb1-6(Neu5Aca2-3Galb1-3)GalNAca-Sp14	-54	6.37704	-11.8093
580	Neu5Aca2-6Galb1-4GlcNAcb1-3Galb1-4GlcNAcb1-6(Neu5Aca2-6Galb1-4GlcNAcb1-3Galb1-4GlcNAcb1-3)GalNAca-Sp14	5.5	10.9697	199.448
581	Neu5Aca2-6Galb1-4GlcNAcb1-3Galb1-4GlcNAcb1-3Galb1-4GlcNAcb1-2Mana1-6(Neu5Aca2-6Galb1-4GlcNAcb1-3Galb1-4GlcNAcb1-3Galb1-4GlcNAcb1-2Mana1-3)Manb1-4GlcNAcb1-4GlcNAcb-Sp12	-36.75	29.9486	-81.4927
582	Neu5Aca2-3Galb1-4GlcNAcb1-3Galb1-4GlcNAcb1-3Galb1-4GlcNAcb1-2Mana1-6(Neu5Aca2-3Galb1-4GlcNAcb1-3Galb1-4GlcNAcb1-3Galb1-4GlcNAcb1-2Mana1-3)Manb1-4GlcNAcb1-4GlcNAcb-Sp12	1.5	3.31662	221.108
583	Neu5Aca2-6Galb1-4GlcNAcb1-3Galb1-4GlcNAcb1-2Mana1-6(Neu5Aca2-6Galb1-4GlcNAcb1-3Galb1-4GlcNAcb1-2Mana1-3)Manb1-4GlcNAcb1-4GlcNAcb-Sp12	-21.5	20.4369	-95.0553
584	GlcNAcb1-3Fuca-Sp21	-0.75	0.5	-66.6667
585	Galb1-3GalNAcb1-4(Neu5Aca2-8Neu5Aca2-8Neu5Aca2-3)Galb1-4Glcb-Sp21	3	4.96655	165.552

## Sheet: Supp. Fig. 8c
Chart ID	Glycan	Average RFU	StDev	%CV
1	Gala-Sp8	-57.25	87.9711	-153.661
2	Glca-Sp8	-14	93.0627	-664.734
3	Mana-Sp8	-160.25	14.3382	-8.94738
4	GalNAca-Sp8	-121	103.962	-85.9186
5	GalNAca-Sp15	-21	74.5609	-355.052
6	Fuca-Sp8	-217	37.6563	-17.3532
7	Fuca-Sp9	-116.25	70.7454	-60.8563
8	Rhaa-Sp8	-105	84.2259	-80.2151
9	Neu5Aca-Sp8	-223	59.2678	-26.5775
10	Neu5Aca-Sp11	1430.5	88.1911	6.16505
11	Neu5Acb-Sp8	-71.5	42.681	-59.6937
12	Galb-Sp8	-118.25	85.9045	-72.6465
13	Glcb-Sp8	-88.5	42.1466	-47.6232
14	Manb-Sp8	10.5	40.6653	387.289
15	GalNAcb-Sp8	-147.5	112.394	-76.1991
16	GlcNAcb-Sp0	-154.75	45.6024	-29.4685
17	GlcNAcb-Sp8	-97.25	114.098	-117.324
18	GlcN(Gc)b-Sp8	-160.25	33.2303	-20.7365
19	Galb1-4GlcNAcb1-6(Galb1-4GlcNAcb1-3)GalNAca-Sp8	-294.5	168.045	-57.061
20	Galb1-4GlcNAcb1-6(Galb1-4GlcNAcb1-3)GalNAc-Sp14	-249	90.4618	-36.33
21	GlcNAcb1-6(GlcNAcb1-4)(GlcNAcb1-3)GlcNAc-Sp8	-265	42.9185	-16.1957
22	6S(3S)Galb1-4(6S)GlcNAcb-Sp0	-277.25	71.472	-25.7789
23	6S(3S)Galb1-4GlcNAcb-Sp0	-249.75	40.2109	-16.1005
24	(3S)Galb1-4(Fuca1-3)(6S)Glc-Sp0	-169	70.0809	-41.468
25	(3S)Galb1-4Glcb-Sp8	-144.75	24.5679	-16.9727
26	(3S)Galb1-4(6S)Glcb-Sp0	-105.25	105.74	-100.465
27	(3S)Galb1-4(6S)Glcb-Sp8	-213	14.0238	-6.58394
28	(3S)Galb1-3(Fuca1-4)GlcNAcb-Sp8	-135	91.6842	-67.9143
29	(3S)Galb1-3GalNAca-Sp8	-71.5	95.4655	-133.518
30	(3S)Galb1-3GlcNAcb-Sp0	-219.75	16.0702	-7.31293
31	(3S)Galb1-3GlcNAcb-Sp8	-146.25	67.9773	-46.4802
32	(3S)Galb1-4(Fuca1-3)GlcNAc-Sp0	-32.75	44.485	-135.832
33	(3S)Galb1-4(Fuca1-3)GlcNAc-Sp8	-255	38.271	-15.0082
34	(3S)Galb1-4(6S)GlcNAcb-Sp0	-262	42.3241	-16.1543
35	(3S)Galb1-4(6S)GlcNAcb-Sp8	-129.5	57.8417	-44.6654
36	(3S)Galb1-4GlcNAcb-Sp0	-78	100.373	-128.683
37	(3S)Galb1-4GlcNAcb-Sp8	-189.5	77.8738	-41.0944
38	(3S)Galb-Sp8	-78	54.8513	-70.3222
39	(6S)(4S)Galb1-4GlcNAcb-Sp0	-180.25	168.668	-93.5745
40	(4S)Galb1-4GlcNAcb-Sp8	-219.25	26.0944	-11.9017
41	(6P)Mana-Sp8	-72.5	106.203	-146.486
42	(6S)Galb1-4Glcb-Sp0	-235	8.75595	-3.72594
43	(6S)Galb1-4Glcb-Sp8	-260.75	88.5	-33.9406
44	(6S)Galb1-4GlcNAcb-Sp8	-295.75	38.5346	-13.0295
45	(6S)Galb1-4(6S)Glcb-Sp8	-250.75	18.0254	-7.18861
46	Neu5Aca2-3(6S)Galb1-4GlcNAcb-Sp8	-273	110.833	-40.5982
47	(6S)GlcNAcb-Sp8	-319.25	72.9583	-22.853
48	Neu5,9Ac2a-Sp8	-318.25	87.7435	-27.5706
49	Neu5,9Ac2a2-6Galb1-4GlcNAcb-Sp8	-195	153.095	-78.5101
50	Mana1-6(Mana1-3)Manb1-4GlcNAcb1-4GlcNAcb-Sp12	-150.75	101.332	-67.2188
51	Mana1-6(Mana1-3)Manb1-4GlcNAcb1-4GlcNAcb-Sp13	-286.5	23.6291	-8.2475
52	GlcNAcb1-2Mana1-6(GlcNAcb1-2Mana1-3)Manb1-4GlcNAcb1-4GlcNAcb-Sp12	-202.5	134.849	-66.5922
53	GlcNAcb1-2Mana1-6(GlcNAcb1-2Mana1-3)Manb1-4GlcNAcb1-4GlcNAcb-Sp13	-211	165.751	-78.5549
54	Galb1-4GlcNAcb1-2Mana1-6(Galb1-4GlcNAcb1-2Mana1-3)Manb1-4GlcNAcb1-4GlcNAcb-Sp12	-290	46.9539	-16.191
55	Neu5Aca2-6Galb1-4GlcNAcb1-2Mana1-6(Neu5Aca2-6Galb1-4GlcNAcb1-2Mana1-3)Manb1-4GlcNAcb1-4GlcNAcb-Sp12	-344	180.833	-52.5678
56	Neu5Aca2-6Galb1-4GlcNAcb1-2Mana1-6(Neu5Aca2-6Galb1-4GlcNAcb1-2Man-a1-3)Manb1-4GlcNAcb1-4GlcNAcb-Sp21	-307	121.91	-39.71
57	Neu5Aca2-6Galb1-4GlcNAcb1-2Mana1-6(Neu5Aca2-6Galb1-4GlcNAcb1-2Mana1-3)Manb1-4GlcNAcb1-4GlcNAcb-Sp24	-263.5	33.7194	-12.7967
58	Fuca1-2Galb1-3GalNAcb1-3Gala-Sp9	53.5	14.5717	27.2368
59	Fuca1-2Galb1-3GalNAcb1-3Gala1-4Galb1-4Glcb-Sp9	-40.25	54.0763	-134.351
60	Fuca1-2Galb1-3(Fuca1-4)GlcNAcb-Sp8	-232.5	60.8906	-26.1895
61	Fuca1-2Galb1-3GalNAca-Sp8	-118.5	41.2513	-34.8112
62	Fuca1-2Galb1-3GalNAca-Sp14	-222.25	193.708	-87.1579
63	Fuca1-2Galb1-3GalNAcb1-4(Neu5Aca2-3)Galb1-4Glcb-Sp0	-305.5	140.469	-45.9802
64	Fuca1-2Galb1-3GalNAcb1-4(Neu5Aca2-3)Galb1-4Glcb-Sp9	-272.5	175.937	-64.5639
65	Fuca1-2Galb1-3GlcNAcb1-3Galb1-4Glcb-Sp8	-255.75	22.9982	-8.99245
66	Fuca1-2Galb1-3GlcNAcb1-3Galb1-4Glcb-Sp10	-278.75	139.884	-50.1827
67	Fuca1-2Galb1-3GlcNAcb-Sp0	-233	51.517	-22.1103
68	Fuca1-2Galb1-3GlcNAcb-Sp8	-244.75	21.2191	-8.6697
69	Fuca1-2Galb1-4(Fuca1-3)GlcNAcb1-3Galb1-4(Fuca1-3)GlcNAcb-Sp0	-313	60.7783	-19.418
70	Fuca1-2Galb1-4(Fuca1-3)GlcNAcb1-3Galb1-4(Fuca1-3)GlcNAcb1-3Galb1-4(Fuca1-3)GlcNAcb-Sp0	-398	43.0581	-10.8186
71	Fuca1-2Galb1-4(Fuca1-3)GlcNAcb-Sp0	-215.5	19.6723	-9.12868
72	Fuca1-2Galb1-4(Fuca1-3)GlcNAcb-Sp8	-82.25	90.7391	-110.321
73	Fuca1-2Galb1-4GlcNAcb1-3Galb1-4GlcNAcb-Sp0	-142.75	116.686	-81.7414
74	Fuca1-2Galb1-4GlcNAcb1-3Galb1-4GlcNAcb1-3Galb1-4GlcNAcb-Sp0	-146.25	36.4543	-24.926
75	Fuca1-2Galb1-4GlcNAcb-Sp0	-160.75	104.299	-64.8826
76	Fuca1-2Galb1-4GlcNAcb-Sp8	-90.75	55.1808	-60.8052
77	Fuca1-2Galb1-4Glcb-Sp0	-193.25	16.9189	-8.75494
78	Fuca1-2Galb-Sp8	-97.75	42.6644	-43.6464
79	Fuca1-3GlcNAcb-Sp8	-199.5	60.6438	-30.3979
80	Fuca1-4GlcNAcb-Sp8	-123.75	133.258	-107.683
81	Fucb1-3GlcNAcb-Sp8	-260.75	11.2064	-4.29776
82	GalNAca1-3(Fuca1-2)Galb1-3GlcNAcb-Sp0	-127	35.7678	-28.1636
83	GalNAca1-3(Fuca1-2)Galb1-4(Fuca1-3)GlcNAcb-Sp0	-109.75	95.7579	-87.251
84	(3S)Galb1-4(Fuca1-3)Glcb-Sp0	-129.75	33.17	-25.5646
85	GalNAca1-3(Fuca1-2)Galb1-4GlcNAcb-Sp0	-130	52.2111	-40.1624
86	GalNAca1-3(Fuca1-2)Galb1-4GlcNAcb-Sp8	-242.25	173.536	-71.6353
87	GalNAca1-3(Fuca1-2)Galb1-4Glcb-Sp0	-81.5	48.8569	-59.9472
88	GlcNAcb1-3Galb1-3GalNAca-Sp8	-454.25	45.7994	-10.0824
89	GalNAca1-3(Fuca1-2)Galb-Sp8	-299.25	57.1044	-19.0825
90	GalNAca1-3(Fuca1-2)Galb-Sp18	-251.75	111.822	-44.418
91	GalNAca1-3GalNAcb-Sp8	-218.75	113.456	-51.8656
92	GalNAca1-3Galb-Sp8	-212.75	50.566	-23.7678
93	GalNAca1-4(Fuca1-2)Galb1-4GlcNAcb-Sp8	-341	50.0866	-14.6882
94	GalNAcb1-3GalNAca-Sp8	-263.75	57.1336	-21.662
95	GalNAcb1-3(Fuca1-2)Galb-Sp8	-249.75	122.045	-48.8668
96	GalNAcb1-3Gala1-4Galb1-4GlcNAcb-Sp0	-105.75	61.5054	-58.1612
97	GalNAcb1-4(Fuca1-3)GlcNAcb-Sp0	-215.5	89.5228	-41.5419
98	GalNAcb1-4GlcNAcb-Sp0	-28	71.8656	-256.663
99	GalNAcb1-4GlcNAcb-Sp8	-87.25	19.0853	-21.8743
100	Gala1-2Galb-Sp8	-19.25	25.5522	-132.739
101	Gala1-3(Fuca1-2)Galb1-3GlcNAcb-Sp0	-151	64.7714	-42.895
102	Gala1-3(Fuca1-2)Galb1-3GlcNAcb-Sp8	-236.5	70.2685	-29.7119
103	Gala1-3(Fuca1-2)Galb1-4(Fuca1-3)GlcNAcb-Sp0	-202	65.7622	-32.5555
104	Gala1-3(Fuca1-2)Galb1-4(Fuca1-3)GlcNAcb-Sp8	-87.75	65.6068	-74.7656
105	Gala1-3(Fuca1-2)Galb1-4GlcNAc-Sp0	-249	69.3253	-27.8415
106	Gala1-3(Fuca1-2)Galb1-4Glcb-Sp0	-154.75	69.4472	-44.877
107	Gala1-3(Fuca1-2)Galb-Sp8	-181.5	80.0687	-44.115
108	Gala1-3(Fuca1-2)Galb-Sp18	-219.25	35.3871	-16.1401
109	Gala1-4(Gala1-3)Galb1-4GlcNAcb-Sp8	-147.5	50.8691	-34.4875
110	Gala1-3GalNAca-Sp8	-170.75	32.0455	-18.7675
111	Gala1-3GalNAca-Sp16	45.75	39.7356	86.8537
112	Gala1-3GalNAcb-Sp8	-63.25	75.5044	-119.375
113	Gala1-3Galb1-4(Fuca1-3)GlcNAcb-Sp8	-292.5	191.838	-65.5855
114	Gala1-3Galb1-3GlcNAcb-Sp0	-140.5	51.1566	-36.4104
115	Gala1-3Galb1-4GlcNAcb-Sp8	-242.5	109.333	-45.0857
116	Gala1-3Galb1-4Glcb-Sp0	14.25	28.5234	200.164
117	Gala1-3Galb1-4Glc-Sp10	-236.25	78.0699	-33.0455
118	Gala1-3Galb-Sp8	-84	110.157	-131.14
119	Gala1-4(Fuca1-2)Galb1-4GlcNAcb-Sp8	-102.5	92.0308	-89.7861
120	Gala1-4Galb1-4GlcNAcb-Sp0	-122.5	112.325	-91.6942
121	Gala1-4Galb1-4GlcNAcb-Sp8	-106	27.7849	-26.2122
122	Gala1-4Galb1-4Glcb-Sp0	-38.5	64.1327	-166.578
123	Gala1-4GlcNAcb-Sp8	-96	59.9389	-62.4363
124	Gala1-6Glcb-Sp8	-81.5	55.6687	-68.3051
125	Galb1-2Galb-Sp8	-49.75	36.6185	-73.6051
126	Galb1-3(Fuca1-4)GlcNAcb1-3Galb1-4(Fuca1-3)GlcNAcb-Sp0	-225.25	129.477	-57.4814
127	Galb1-3GlcNAcb1-3Galb1-4(Fuca1-3)GlcNAcb-Sp0	-234.5	140.013	-59.7071
128	Galb1-3(Fuca1-4)GlcNAc-Sp0	-219	15.9792	-7.29642
129	Galb1-3(Fuca1-4)GlcNAc-Sp8	-245.75	21.093	-8.58313
130	Fuca1-4(Galb1-3)GlcNAcb-Sp8	-141.5	108.46	-76.6505
131	Galb1-4GlcNAcb1-6GalNAca-Sp8	-207.25	14.9972	-7.2363
132	Galb1-4GlcNAcb1-6GalNAc-Sp14	-3.5	18.3757	-525.02
133	GlcNAcb1-6(Galb1-3)GalNAca-Sp8	-188.5	16.3401	-8.66851
134	GlcNAcb1-6(Galb1-3)GalNAca-Sp14	-248	18.6011	-7.50043
135	Neu5Aca2-6(Galb1-3)GalNAca-Sp8	-104.5	56.0268	-53.6141
136	Neu5Aca2-6(Galb1-3)GalNAca-Sp14	-398	199.685	-50.172
137	Neu5Acb2-6(Galb1-3)GalNAca-Sp8	-280.25	12.816	-4.57306
138	Neu5Aca2-6(Galb1-3)GlcNAcb1-4Galb1-4Glcb-Sp10	-273.25	169.508	-62.034
139	Galb1-3GalNAca-Sp8	-150	51.7172	-34.4781
140	Galb1-3GalNAca-Sp14	-294.25	27.4757	-9.33755
141	Galb1-3GalNAca-Sp16	-59.75	58.2659	-97.5162
142	Galb1-3GalNAcb-Sp8	-146	13.5154	-9.25714
143	Galb1-3GalNAcb1-3Gala1-4Galb1-4Glcb-Sp0	-142	117.405	-82.6798
144	Galb1-3GalNAcb1-4(Neu5Aca2-3)Galb1-4Glcb-Sp0	-51.75	58.5399	-113.121
145	Galb1-3GalNAcb1-4Galb1-4Glcb-Sp8	-125.25	8.5	-6.78643
146	Galb1-3Galb-Sp8	-17.5	23.7978	-135.987
147	Galb1-3GlcNAcb1-3Galb1-4GlcNAcb-Sp0	-111.75	21.2818	-19.0442
148	Galb1-3GlcNAcb1-3Galb1-4Glcb-Sp10	-210.5	36.8194	-17.4914
149	Galb1-3GlcNAcb-Sp0	-111.5	20.7445	-18.6049
150	Galb1-3GlcNAcb-Sp8	-173.5	6.45497	-3.72045
151	Galb1-4(Fuca1-3)GlcNAcb-Sp0	-213.25	26.688	-12.5149
152	Galb1-4(Fuca1-3)GlcNAcb-Sp8	-332	39.8581	-12.0054
153	Galb1-4(Fuca1-3)GlcNAcb1-3Galb1-4(Fuca1-3)GlcNAcb-Sp0	-346.75	66.9845	-19.3178
154	Galb1-4(Fuca1-3)GlcNAcb1-3Galb1-4(Fuca1-3)GlcNAcb1-3Galb1-4(Fuca1-3)GlcNAcb-Sp0	-272.75	23.1715	-8.49549
155	Galb1-4(6S)Glcb-Sp0	-14.75	108.773	-737.445
156	Galb1-4(6S)Glcb-Sp8	-65	58.4523	-89.9266
157	Galb1-4GalNAca1-3(Fuca1-2)Galb1-4GlcNAcb-Sp8	-170.5	19.9416	-11.6959
158	Galb1-4GalNAcb1-3(Fuca1-2)Galb1-4GlcNAcb-Sp8	-152.75	43.3926	-28.4076
159	Galb1-4GlcNAcb1-3GalNAca-Sp8	-255.75	26.6255	-10.4107
160	Galb1-4GlcNAcb1-3GalNAc-Sp14	-217.25	51.0514	-23.4989
161	Galb1-4GlcNAcb1-3Galb1-4(Fuca1-3)GlcNAcb1-3Galb1-4(Fuca1-3)GlcNAcb-Sp0	-54	126.198	-233.7
162	Galb1-4GlcNAcb1-3Galb1-4GlcNAcb1-3Galb1-4GlcNAcb-Sp0	-187.75	122.034	-64.998
163	Galb1-4GlcNAcb1-3Galb1-4GlcNAcb-Sp0	-291	75.4763	-25.9369
164	Galb1-4GlcNAcb1-3Galb1-4Glcb-Sp0	-186.75	71.402	-38.234
165	Galb1-4GlcNAcb1-3Galb1-4Glcb-Sp8	-187.5	10.4083	-5.55111
166	Galb1-4GlcNAcb1-6(Galb1-3)GalNAca-Sp8	-181.25	103.529	-57.1194
167	Galb1-4GlcNAcb1-6(Galb1-3)GalNAc-Sp14	-99.75	40.0864	-40.1868
168	Galb1-4GlcNAcb-Sp0	-112.75	17.0563	-15.1275
169	Galb1-4GlcNAcb-Sp8	-132.25	62.3077	-47.1136
170	Galb1-4GlcNAcb-Sp23	-214	56.7274	-26.5081
171	Galb1-4Glcb-Sp0	-136.5	34.3948	-25.1976
172	Galb1-4Glcb-Sp8	-142	37.8682	-26.6677
173	GlcNAca1-3Galb1-4GlcNAcb-Sp8	-279.5	53.4945	-19.1394
174	GlcNAca1-6Galb1-4GlcNAcb-Sp8	-240	17.0294	-7.09558
175	GlcNAcb1-2Galb1-3GalNAca-Sp8	-273.75	42.6175	-15.568
176	GlcNAcb1-6(GlcNAcb1-3)GalNAca-Sp8	-240.5	99.9416	-41.5558
177	GlcNAcb1-6(GlcNAcb1-3)GalNAca-Sp14	-287.5	11.5036	-4.00126
178	GlcNAcb1-6(GlcNAcb1-3)Galb1-4GlcNAcb-Sp8	-198.75	63.1262	-31.7616
179	GlcNAcb1-3GalNAca-Sp8	-117.5	81.57	-69.4213
180	GlcNAcb1-3GalNAca-Sp14	-251	63.498	-25.298
181	GlcNAcb1-3Galb-Sp8	-109.75	12.0381	-10.9687
182	GlcNAcb1-3Galb1-4GlcNAcb-Sp0	-270.75	52.1752	-19.2706
183	GlcNAcb1-3Galb1-4GlcNAcb-Sp8	-250.5	65.0205	-25.9563
184	GlcNAcb1-3Galb1-4GlcNAcb1-3Galb1-4GlcNAcb-Sp0	-57.25	121.121	-211.565
185	GlcNAcb1-3Galb1-4Glcb-Sp0	-282.5	74.6213	-26.4146
186	GlcNAcb1-4-MDPLys	-367.25	59.8463	-16.2958
187	GlcNAcb1-6(GlcNAcb1-4)GalNAca-Sp8	-375.25	38.526	-10.2667
188	GlcNAcb1-4Galb1-4GlcNAcb-Sp8	-223	65.386	-29.3211
189	GlcNAcb1-4GlcNAcb1-4GlcNAcb1-4GlcNAcb1-4GlcNAcb1-4GlcNAcb1-Sp8	-138.25	81.5245	-58.9689
190	GlcNAcb1-4GlcNAcb1-4GlcNAcb1-4GlcNAcb1-4GlcNAcb1-Sp8	-114.75	68.3929	-59.6016
191	GlcNAcb1-4GlcNAcb1-4GlcNAcb-Sp8	-141.5	96.3068	-68.0613
192	GlcNAcb1-6GalNAca-Sp8	-200	42.4971	-21.2485
193	GlcNAcb1-6GalNAca-Sp14	-219.5	100.374	-45.7286
194	GlcNAcb1-6Galb1-4GlcNAcb-Sp8	-195.25	93.082	-47.6732
195	Glca1-4Glcb-Sp8	-85.25	16.3987	-19.236
196	Glca1-4Glca-Sp8	-40.75	118.764	-291.446
197	Glca1-6Glca1-6Glcb-Sp8	-105	51.1534	-48.7175
198	Glcb1-4Glcb-Sp8	-96	51.7172	-53.8721
199	Glcb1-6Glcb-Sp8	-70.75	25.3558	-35.8386
200	G-ol-Sp8	-123.75	44.0785	-35.619
201	GlcAa-Sp8	-151.75	79.3615	-52.2975
202	GlcAb-Sp8	-217.25	27.1585	-12.501
203	GlcAb1-3Galb-Sp8	-94.5	43.3782	-45.9028
204	GlcAb1-6Galb-Sp8	-190.25	29.2276	-15.3627
205	KDNa2-3Galb1-3GlcNAcb-Sp0	68.25	37.1517	54.4347
206	KDNa2-3Galb1-4GlcNAcb-Sp0	-187.5	20.1742	-10.7596
207	Mana1-2Mana1-2Mana1-3Mana-Sp9	-112.25	19.4487	-17.3262
208	Mana1-2Mana1-6(Mana1-2Mana1-3)Mana-Sp9	-24.5	60.9836	-248.913
209	Mana1-2Mana1-3Mana-Sp9	-260.5	40.0208	-15.3631
210	Mana1-2Mana1-6(Mana1-2Mana1-3)Mana1-6(Mana1-2Mana1-2Mana1-3)Manb1-4GlcNAcb1-4GlcNAcb-Sp12	-158.75	29.2617	-18.4326
211	Mana1-6(Mana1-3)Mana-Sp9	-72.5	59.8582	-82.563
212	Mana1-2Mana1-2Mana1-6(Mana1-3)Mana-Sp9	-207.75	116.448	-56.0522
213	Mana1-6(Mana1-3)Mana1-6(Mana1-2Mana1-3)Manb1-4GlcNAcb1-4GlcNAcb-Sp12	-257.5	35.3129	-13.7137
214	Mana1-6(Mana1-3)Mana1-6(Mana1-3)Manb1-4GlcNAcb1-4GlcNAcb-Sp12	-233	95.6487	-41.0509
215	Manb1-4GlcNAcb-Sp0	-30.75	33.0088	-107.346
216	Neu5Aca2-3Galb1-4GlcNAcb1-3Galb1-4(Fuca1-3)GlcNAcb-Sp0	-261	63.3351	-24.2663
217	(3S)Galb1-4(Fuca1-3)(6S)GlcNAcb-Sp8	-187.5	74.3976	-39.6787
218	Fuca1-2(6S)Galb1-4GlcNAcb-Sp0	-265.5	67.1342	-25.2859
219	Fuca1-2Galb1-4(6S)GlcNAcb-Sp8	-192	58.8954	-30.6747
220	Fuca1-2(6S)Galb1-4(6S)Glcb-Sp0	-167.25	12.1484	-7.26361
221	Neu5Aca2-3Galb1-3GalNAca-Sp8	-254.5	76.7702	-30.1651
222	Neu5Aca2-3Galb1-3GalNAca-Sp14	-187.25	116.937	-62.4496
223	GalNAcb1-4(Neu5Aca2-8Neu5Aca2-8Neu5Aca2-8Neu5Aca2-3)Galb1-4Glcb-Sp0	-334.75	81.3895	-24.3135
224	GalNAcb1-4(Neu5Aca2-8Neu5Aca2-8Neu5Aca2-3)Galb1-4Glcb-Sp0	-267.25	120.303	-45.0153
225	Neu5Aca2-8Neu5Aca2-8Neu5Aca2-3Galb1-4Glcb-Sp0	-270.5	35.4166	-13.093
226	GalNAcb1-4(Neu5Aca2-8Neu5Aca2-3)Galb1-4Glcb-Sp0	-85.75	36.9448	-43.0843
227	Neu5Aca2-8Neu5Aca2-8Neu5Aca-Sp8	-226.5	50.5536	-22.3195
228	GalNAcb1-4(Neu5Aca2-3)Galb1-4GlcNAcb-Sp0	-172.25	75.3453	-43.7418
229	GalNAcb1-4(Neu5Aca2-3)Galb1-4GlcNAcb-Sp8	-292.75	42.3979	-14.4826
230	GalNAcb1-4(Neu5Aca2-3)Galb1-4Glcb-Sp0	-169.25	62.6917	-37.0409
231	Neu5Aca2-3Galb1-3GalNAcb1-4(Neu5Aca2-3)Galb1-4Glcb-Sp0	-459.75	97.582	-21.225
232	Neu5Aca2-6(Neu5Aca2-3)GalNAca-Sp8	-101.5	27.8149	-27.4038
233	Neu5Aca2-3GalNAca-Sp8	-197.25	93.3609	-47.3312
234	Neu5Aca2-3GalNAcb1-4GlcNAcb-Sp0	-244.25	59.5392	-24.3763
235	Neu5Aca2-3Galb1-3(6S)GlcNAc-Sp8	-74.5	38.2056	-51.2827
236	Neu5Aca2-3Galb1-3(Fuca1-4)GlcNAcb-Sp8	-138.5	115.627	-83.4854
237	Neu5Aca2-3Galb1-3(Fuca1-4)GlcNAcb1-3Galb1-4(Fuca1-3)GlcNAcb-Sp0	-146.5	42.3202	-28.8875
238	Neu5Aca2-3Galb1-4(Neu5Aca2-3Galb1-3)GlcNAcb-Sp8	-224	29.1776	-13.0257
239	Neu5Aca2-3Galb1-3(6S)GalNAca-Sp8	-194	85.9922	-44.3259
240	Neu5Aca2-6(Neu5Aca2-3Galb1-3)GalNAca-Sp8	-286.25	94.7677	-33.1066
241	Neu5Aca2-6(Neu5Aca2-3Galb1-3)GalNAca-Sp14	-187	38.8072	-20.7525
242	Neu5Aca2-3Galb-Sp8	-212.75	30.6309	-14.3976
243	Neu5Aca2-3Galb1-3GalNAcb1-3Gala1-4Galb1-4Glcb-Sp0	-305.75	107.196	-35.0599
244	Neu5Aca2-3Galb1-3GlcNAcb1-3Galb1-4GlcNAcb-Sp0	-415.5	78.5218	-18.8981
245	Fuca1-2(6S)Galb1-4Glcb-Sp0	-207.5	81.7496	-39.3974
246	Neu5Aca2-3Galb1-3GlcNAcb-Sp0	-293	74.3012	-25.3588
247	Neu5Aca2-3Galb1-4(6S)GlcNAcb-Sp8	-275	60.3158	-21.933
248	Neu5Aca2-3Galb1-4(Fuca1-3)(6S)GlcNAcb-Sp8	-214.75	76.8001	-35.7625
249	Neu5Aca2-3Galb1-4(Fuca1-3)GlcNAcb1-3Galb1-4(Fuca1-3)GlcNAcb1-3Galb1-4(Fuca1-3)GlcNAcb-Sp0	-354	86.2979	-24.3779
250	Neu5Aca2-3Galb1-4(Fuca1-3)GlcNAcb-Sp0	-242.5	28.3608	-11.6952
251	Neu5Aca2-3Galb1-4(Fuca1-3)GlcNAcb-Sp8	-323.75	35.3871	-10.9304
252	Neu5Aca2-3Galb1-4(Fuca1-3)GlcNAcb1-3Galb-Sp8	-236	81.0473	-34.3421
253	Neu5Aca2-3Galb1-4(Fuca1-3)GlcNAcb1-3Galb1-4GlcNAcb-Sp8	-203	20.445	-10.0715
254	Neu5Aca2-3Galb1-4GlcNAcb1-3Galb1-4GlcNAcb1-3Galb1-4GlcNAcb-Sp0	-142	23.1084	-16.2735
255	Neu5Aca2-3Galb1-4GlcNAcb-Sp0	-192	32.0728	-16.7046
256	Neu5Aca2-3Galb1-4GlcNAcb-Sp8	-205.75	27.3663	-13.3008
257	Neu5Aca2-3Galb1-4GlcNAcb1-3Galb1-4GlcNAcb-Sp0	-126.5	58.6828	-46.3895
258	Fuca1-2Galb1-4(6S)Glcb-Sp0	-138.5	110.201	-79.5677
259	Neu5Aca2-3Galb1-4Glcb-Sp0	-122.5	60.803	-49.6351
260	Neu5Aca2-3Galb1-4Glcb-Sp8	-141.75	36.2985	-25.6074
261	Neu5Aca2-6GalNAca-Sp8	-184.5	68.8113	-37.2961
262	Neu5Aca2-6GalNAcb1-4GlcNAcb-Sp0	-273.75	47.2537	-17.2616
263	Neu5Aca2-6Galb1-4(6S)GlcNAcb-Sp8	-285	23.7627	-8.3378
264	Neu5Aca2-6Galb1-4GlcNAcb-Sp0	-194	24.9266	-12.8487
265	Neu5Aca2-6Galb1-4GlcNAcb-Sp8	-300	125.693	-41.8976
266	Neu5Aca2-6Galb1-4GlcNAcb1-3Galb1-4(Fuca1-3)GlcNAcb1-3Galb1-4(Fuca1-3)GlcNAcb-Sp0	-423.75	60.2571	-14.22
267	Neu5Aca2-6Galb1-4GlcNAcb1-3Galb1-4GlcNAcb-Sp0	-359.75	26.3739	-7.33118
268	Neu5Aca2-6Galb1-4Glcb-Sp0	-385.5	83.7715	-21.7306
269	Neu5Aca2-6Galb1-4Glcb-Sp8	-271.75	35.6406	-13.1152
270	Neu5Aca2-6Galb-Sp8	-309.5	52.3609	-16.9179
271	Neu5Aca2-8Neu5Aca-Sp8	-233.25	70.2537	-30.1195
272	Neu5Aca2-8Neu5Aca2-3Galb1-4Glcb-Sp0	-186.25	129.855	-69.7207
273	Galb1-3(Fuca1-4)GlcNAcb1-3Galb1-3(Fuca1-4)GlcNAcb-Sp0	-111.25	121.634	-109.334
274	Neu5Acb2-6GalNAca-Sp8	-396.5	60.8906	-15.357
275	Neu5Acb2-6Galb1-4GlcNAcb-Sp8	-290.75	81.2788	-27.9549
276	Neu5Gca2-3Galb1-3(Fuca1-4)GlcNAcb-Sp0	-435.75	48.7741	-11.1931
277	Neu5Gca2-3Galb1-3GlcNAcb-Sp0	-271.75	30.9879	-11.4031
278	Neu5Gca2-3Galb1-4(Fuca1-3)GlcNAcb-Sp0	-423	22.1811	-5.24375
279	Neu5Gca2-3Galb1-4GlcNAcb-Sp0	-362.75	40.6561	-11.2077
280	Neu5Gca2-3Galb1-4Glcb-Sp0	-271.25	48.1136	-17.7377
281	Neu5Gca2-6GalNAca-Sp0	-211.75	92.7699	-43.811
282	Neu5Gca2-6Galb1-4GlcNAcb-Sp0	-287.5	57.9914	-20.1709
283	Neu5Gca-Sp8	-118.25	29.056	-24.5717
284	Neu5Aca2-3Galb1-4GlcNAcb1-6(Galb1-3)GalNAca-Sp14	-317	8.75595	-2.76213
285	Galb1-3GlcNAcb1-3Galb1-3GlcNAcb-Sp0	-46.25	56.0379	-121.163
286	Galb1-4(Fuca1-3)(6S)GlcNAcb-Sp0	-199.5	68.5493	-34.3605
287	Galb1-4(Fuca1-3)(6S)Glcb-Sp0	-153	45.3505	-29.6408
288	Galb1-4(Fuca1-3)GlcNAcb1-3Galb1-3(Fuca1-4)GlcNAcb-Sp0	-290.25	58.4373	-20.1334
289	Galb1-4GlcNAcb1-3Galb1-3GlcNAcb-Sp0	-89	52.0577	-58.4918
290	Neu5Aca2-3Galb1-3GlcNAcb1-3Galb1-3GlcNAcb-Sp0	-323.75	71.3787	-22.0475
291	Neu5Aca2-3Galb1-4GlcNAcb1-3Galb1-3GlcNAcb-Sp0	-251.75	64.0072	-25.4249
292	4S(3S)Galb1-4GlcNAcb-Sp0	-307	116.953	-38.0954
293	(6S)Galb1-4(6S)GlcNAcb-Sp0	-322.75	37.2592	-11.5443
294	(6P)Glcb-Sp10	-102.75	46.7859	-45.5337
295	Neu5Aca2-3Galb1-4(Fuca1-3)GlcNAcb1-6(Galb1-3)GalNAca-Sp14	278	105.795	38.0559
296	Galb1-3Galb1-4GlcNAcb-Sp8	-245	22.4944	-9.18141
297	Neu5Aca2-6Galb1-4GlcNAcb1-2Mana1-6(Galb1-4GlcNAcb1-2Mana1-3)Manb1-4GlcNAcb1-4GlcNAcb-Sp12	-327.75	102.435	-31.254
298	Galb1-4GlcNAcb1-6(Galb1-4GlcNAcb1-3)Galb1-4GlcNAc-Sp0	-231.5	15.3297	-6.6219
299	GlcNAcb1-6(Galb1-4GlcNAcb1-3)Galb1-4GlcNAc-Sp0	-343.75	73.7626	-21.4582
300	Galb1-4GlcNAca1-6Galb1-4GlcNAcb-Sp0	-234.75	6.75154	-2.87606
301	Galb1-4GlcNAcb1-6Galb1-4GlcNAcb-Sp0	-309.25	17.4428	-5.64034
302	GalNAcb1-3Galb-Sp8	-217	27.9165	-12.8648
303	GlcAb1-3GlcNAcb-Sp8	-267.25	38.8877	-14.551
304	Neu5Aca2-6Galb1-4GlcNAcb1-2Mana1-6(GlcNAcb1-2Mana1-3)Manb1-4GlcNAcb1-4GlcNAcb-Sp12	-215.75	95.4372	-44.2351
305	GlcNAcb1-3Man-Sp10	-188.75	31.277	-16.5706
306	GlcNAcb1-4GlcNAcb-Sp10	-222.5	57.0701	-25.6495
307	GlcNAcb1-4GlcNAcb-Sp12	-171	23.3666	-13.6647
308	MurNAcb1-4GlcNAcb-Sp10	-161.75	65.2144	-40.318
309	Mana1-6Manb-Sp10	-20.75	29.0101	-139.807
310	Mana1-6(Mana1-3)Mana1-6(Mana1-3)Manb-Sp10	-120.5	15.864	-13.1651
311	Mana1-2Mana1-6(Mana1-3)Mana1-6(Mana1-2Mana1-2Mana1-3)Mana-Sp9	-337.75	25.0516	-7.41721
312	Mana1-2Mana1-6(Mana1-2Mana1-3)Mana1-6(Mana1-2Mana1-2Mana1-3)Mana-Sp9	-285	93.9539	-32.9663
313	Neu5Aca2-3Galb1-4GlcNAcb1-6(Neu5Aca2-3Galb1-3)GalNAca-Sp14	-280	43.0426	-15.3724
314	Neu5Aca2-6Galb1-4GlcNAcb1-2Mana1-6(Neu5Aca2-3Galb1-4GlcNAcb1-2Mana1-3)Manb1-4GlcNAcb1-4GlcNAcb-Sp12	-202.25	91.2958	-45.1401
315	Galb1-4GlcNAcb1-2Mana1-6(Neu5Aca2-6Galb1-4GlcNAcb1-2Mana1-3)Manb1-4GlcNAcb1-4GlcNAcb-Sp12	-360.5	91.7987	-25.4643
316	Neu5Aca2-8Neu5Acb-Sp17	-274.25	7.67572	-2.7988
317	Neu5Aca2-8Neu5Aca2-8Neu5Acb-Sp8	-390.75	69.4712	-17.7789
318	Neu5Gcb2-6Galb1-4GlcNAc-Sp8	-254.25	9.21502	-3.62439
319	Galb1-3GlcNAcb1-2Mana1-6(Galb1-3GlcNAcb1-2Mana1-3)Manb1-4GlcNAcb1-4GlcNAcb-Sp19	6.25	236.821	3789.14
320	Neu5Aca2-3Galb1-4GlcNAcb1-2Mana1-6(Neu5Aca2-3Galb1-4GlcNAcb1-2Mana1-3)Manb1-4GlcNAcb1-4GlcNAcb-Sp12	-246	63.8801	-25.9675
321	Neu5Aca2-3Galb1-4GlcNAcb1-2Mana1-6(Neu5Aca2-6Galb1-4GlcNAcb1-2Mana1-3)Manb1-4GlcNAcb1-4GlcNAcb-Sp12	-514.75	110.125	-21.3939
322	Galb1-4(Fuca1-3)GlcNAcb1-2Mana1-6(Galb1-4(Fuca1-3)GlcNAcb1-2Mana1-3)Manb1-4GlcNAcb1-4GlcNAcb-Sp20	-93.25	15.3052	-16.4131
323	Neu5,9Ac2a2-3Galb1-3GlcNAcb-Sp0	-314	24.4268	-7.77922
324	Neu5Aca2-6Galb1-4GlcNAcb1-3Galb1-3GlcNAcb-Sp0	-336.75	74.1187	-22.01
325	Neu5Aca2-3Galb1-3(Fuca1-4)GlcNAcb1-3Galb1-3(Fuca1-4)GlcNAcb-Sp0	-255.25	130.032	-50.9429
326	Neu5Aca2-6Galb1-4GlcNAcb1-3Galb1-4GlcNAcb1-3Galb1-4GlcNAcb-Sp0	-271.75	43.8207	-16.1254
327	Gala1-4Galb1-4GlcNAcb1-3Galb1-4Glcb-Sp0	-192.75	116.574	-60.4796
328	GalNAcb1-3Gala1-4Galb1-4GlcNAcb1-3Galb1-4Glcb-Sp0	-169.75	53.7982	-31.6926
329	GalNAca1-3(Fuca1-2)Galb1-4GlcNAcb1-3Galb1-4GlcNAcb-Sp0	-261.5	76.7702	-29.3576
330	GalNAca1-3(Fuca1-2)Galb1-4GlcNAcb1-3Galb1-4GlcNAcb1-3Galb1-4GlcNAcb-Sp0	-126.25	28.3358	-22.4442
331	Neu5Aca2-3Galb1-4(Fuca1-3)GlcNAcb1-6(Neu5Aca2-3Galb1-3)GalNAc-Sp14	-128.75	13.4009	-10.4084
332	GlcNAca1-4Galb1-4GlcNAcb1-3Galb1-4GlcNAcb1-3Galb1-4GlcNAcb-Sp0	-362.25	86.7347	-23.9433
333	GlcNAca1-4Galb1-4GlcNAcb-Sp0	-282.5	126.971	-44.9455
334	GlcNAca1-4Galb1-3GlcNAcb-Sp0	-323.25	23.0272	-7.12364
335	GlcNAca1-4Galb1-4GlcNAcb1-3Galb1-4Glcb-Sp0	-228.75	31.1916	-13.6357
336	GlcNAca1-4Galb1-4GlcNAcb1-3Galb1-4(Fuca1-3)GlcNAcb1-3Galb1-4(Fuca1-3)GlcNAcb-Sp0	-263.5	63.6998	-24.1745
337	GlcNAca1-4Galb1-4GlcNAcb1-3Galb1-4GlcNAcb-Sp0	-303.5	19.8746	-6.54847
338	GlcNAca1-4Galb1-3GalNAc-Sp14	-294.75	20.1556	-6.83822
339	Neu5Aca2-6Galb1-4GlcNAcb1-2Mana1-6(Mana1-3)Manb1-4GlcNAcb1-4GlcNAc-Sp12	-415.25	102.027	-24.5701
340	Mana1-6(Neu5Aca2-6Galb1-4GlcNAcb1-2Mana1-3)Manb1-4GlcNAcb1-4GlcNAc-Sp12	-185.75	114.834	-61.822
341	Neu5Aca2-6Galb1-4GlcNAcb1-2Mana1-6Manb1-4GlcNAcb1-4GlcNAc-Sp12	-292.25	75.7116	-25.9065
342	Neu5Aca2-6Galb1-4GlcNAcb1-2Mana1-3Manb1-4GlcNAcb1-4GlcNAc-Sp12	-262.75	48.6784	-18.5265
343	Galb1-4GlcNAcb1-2Mana1-3Manb1-4GlcNAcb1-4GlcNAc-Sp12	-297	91.8187	-30.9154
344	Galb1-4GlcNAcb1-2Mana1-6Manb1-4GlcNAcb1-4GlcNAc-Sp12	-334.25	62.8828	-18.8131
345	Mana1-6(Galb1-4GlcNAcb1-2Mana1-3)Manb1-4GlcNAcb1-4GlcNAcb-Sp12	-327.5	38.5876	-11.7825
346	GlcNAcb1-2Mana1-6(GlcNAcb1-2Mana1-3)Manb1-4GlcNAcb1-4(Fuca1-6)GlcNAcb-Sp22	31	81.6007	263.228
347	Galb1-4GlcNAcb1-2Mana1-6(Galb1-4GlcNAcb1-2Mana1-3)Manb1-4GlcNAcb1-4(Fuca1-6)GlcNAcb-Sp22	314.5	78.1857	24.8603
348	Galb1-3GlcNAcb1-2Mana1-6(Galb1-3GlcNAcb1-2Mana1-3)Manb1-4GlcNAcb1-4(Fuca1-6)GlcNAcb-Sp22	163	62.0376	38.0599
349	(6S)GlcNAcb1-3Galb1-4GlcNAcb-Sp0	-210.75	11.7863	-5.59255
350	KDNa2-3Galb1-4(Fuca1-3)GlcNAc-Sp0	-184.75	15.9661	-8.64201
351	KDNa2-6Galb1-4GlcNAc-Sp0	-234.5	19.0875	-8.13967
352	KDNa2-3Galb1-4Glc-Sp0	-50.25	103.048	-205.071
353	KDNa2-3Galb1-3GalNAca-Sp14	-112.75	60.7035	-53.839
354	Fuca1-2Galb1-3GlcNAcb1-2Mana1-6(Fuca1-2Galb1-3GlcNAcb1-2Mana1-3)Manb1-4GlcNAcb1-4GlcNAcb-Sp20	-96.25	9.63933	-10.0149
355	Fuca1-2Galb1-4GlcNAcb1-2Mana1-6(Fuca1-2Galb1-4GlcNAcb1-2Mana1-3)Manb1-4GlcNAcb1-4GlcNAcb-Sp20	-96.5	140.306	-145.394
356	Fuca1-2Galb1-4(Fuca1-3)GlcNAcb1-2Mana1-6(Fuca1-2Galb1-4(Fuca1-3)GlcNAcb1-2Mana1-3)Manb1-4GlcNAcb1-4GlcNAb-Sp20	220.25	69.9065	31.7396
357	Gala1-3Galb1-4GlcNAcb1-2Mana1-6(Gala1-3Galb1-4GlcNAcb1-2Mana1-3)Manb1-4GlcNAcb1-4GlcNAcb-Sp20	74.25	65.4542	88.1538
358	Galb1-4GlcNAcb1-2Mana1-6(Mana1-3)Manb1-4GlcNAcb1-4GlcNAcb-Sp12	-192	205.506	-107.034
359	Fuca1-4(Galb1-3)GlcNAcb1-2Mana1-6(Fuca1-4(Galb1-3)GlcNAcb1-2Mana1-3)Manb1-4GlcNAcb1-4(Fuca1-6)GlcNAcb-Sp22	-63	21.3385	-33.8707
360	Neu5Aca2-6GlcNAcb1-4GlcNAc-Sp21	-506.5	89.0898	-17.5893
361	Neu5Aca2-6GlcNAcb1-4GlcNAcb1-4GlcNAc-Sp21	-360.5	24.6374	-6.83422
362	Galb1-4(Fuca1-3)GlcNAcb1-6(Fuca1-2Galb1-4GlcNAcb1-3)Galb1-4Glc-Sp21	-440	44.9073	-10.2062
363	Galb1-4GlcNAcb1-2Mana1-6(Galb1-4GlcNAcb1-4(Galb1-4GlcNAcb1-2)Mana1-3)Manb1-4GlcNAcb1-4GlcNAc-Sp21	-298.75	94.9258	-31.7743
364	GalNAca1-3(Fuca1-2)Galb1-4GlcNAcb1-2Mana1-6(GalNAca1-3(Fuca1-2)Galb1-4GlcNAcb1-2Mana1-3)Manb1-4GlcNAcb1-4GlcNAcb-Sp20	-58.25	71.8534	-123.354
365	Gala1-3(Fuca1-2)Galb1-4GlcNAcb1-2Mana1-6(Gala1-3(Fuca1-2)Galb1-4GlcNAcb1-2Mana1-3)Manb1-4GlcNAcb1-4GlcNAcb-Sp20	-203	86.4292	-42.5759
366	Gala1-3Galb1-4(Fuca1-3)GlcNAcb1-2Mana1-6(Gala1-3Galb1-4(Fuca1-3)GlcNAcb1-2Mana1-3)Manb1-4GlcNAcb1-4GlcNAcb-Sp20	178	27.0924	15.2205
367	GalNAca1-3(Fuca1-2)Galb1-3GlcNAcb1-2Mana1-6(GalNAca1-3(Fuca1-2)Galb1-3GlcNAcb1-2Mana1-3)Manb1-4GlcNAcb1-4GlcNAcb-Sp20	113.5	16.0312	14.1244
368	Galα1-3(Fucα1-2)Galβ1-3GlcNAcβ1-2Manα1-6(Galα1-3(Fucα1-2)Galβ1-3GlcNAcβ1-2Manα1-3)Manβ1-4GlcNAcβ1-4GlcNAcβ-Sp20	318.75	22.3215	7.00283
369	Fuca1-4(Fuca1-2Galb1-3)GlcNAcb1-2Mana1-3(Fuca1-4(Fuca1-2Galb1-3)GlcNAcb1-2Mana1-3)Manb1-4GlcNAcb1-4GlcNAcb-Sp19	197.75	105.418	53.3086
370	Neu5Aca2-3Galb1-4GlcNAcb1-3GalNAc-Sp14	-118.5	83.8272	-70.7403
371	Neu5Aca2-6Galb1-4GlcNAcb1-3GalNAc-Sp14	-271.25	27.0355	-9.96699
372	Neu5Aca2-3Galb1-4(Fuca1-3)GlcNAcb1-3GalNAca-Sp14	17.25	45.2208	262.149
373	GalNAcb1-4GlcNAcb1-2Mana1-6(GalNAcb1-4GlcNAcb1-2Mana1-3)Manb1-4GlcNAcb1-4GlcNAc-Sp12	840.5	92.8386	11.0456
374	Galb1-3GalNAca1-3(Fuca1-2)Galb1-4Glc-Sp0	-193.25	37.8627	-19.5926
375	Galb1-3GalNAca1-3(Fuca1-2)Galb1-4GlcNAc-Sp0	-246.25	8.26136	-3.35487
376	Galb1-3GlcNAcb1-3Galb1-4GlcNAcb1-6(Galb1-3GlcNAcb1-3)Galb1-4Glcb-Sp0	-153.75	40.0864	-26.0724
377	Galb1-4(Fuca1-3)GlcNAcb1-6(Galb1-3GlcNAcb1-3)Galb1-4Glc-Sp21	-285.75	16.358	-5.72458
378	Galb1-4GlcNAcb1-6(Fuca1-4(Fuca1-2Galb1-3)GlcNAcb1-3)Galb1-4Glc-Sp21	-99	61.4003	-62.0205
379	Galb1-4(Fuca1-3)GlcNAcb1-6(Fuca1-4(Fuca1-2Galb1-3)GlcNAcb1-3)Galb1-4Glc-Sp21	-6	104.003	-1733.39
380	Galb1-3GlcNAcb1-3Galb1-4(Fuca1-3)GlcNAcb1-6(Galb1-3GlcNAcb1-3)Galb1-4Glc-Sp21	-284.5	47.0354	-16.5327
381	Galb1-4GlcNAcb1-6(Galb1-4GlcNAcb1-2)Mana1-6(Galb1-4GlcNAcb1-4(Galb1-4GlcNAcb1-2)Mana1-3)Manb1-4GlcNAcb1-4GlcNAcb-Sp21	-235	106.48	-45.3107
382	GlcNAcb1-2Mana1-6(GlcNAcb1-4(GlcNAcb1-2)Mana1-3)Manb1-4GlcNAcb1-4GlcNAc-Sp21	-204	150.255	-73.6546
383	Fuca1-2Galb1-3GalNAca1-3(Fuca1-2)Galb1-4Glcb-Sp0	-183	23.0217	-12.5802
384	Fuca1-2Galb1-3GalNAca1-3(Fuca1-2)Galb1-4GlcNAcb-Sp0	-184	24.7117	-13.4303
385	Galb1-3GlcNAcb1-3GalNAca-Sp14	-134.75	43.0223	-31.9275
386	GalNAcb1-4(Neu5Aca2-3)Galb1-4GlcNAcb1-3GalNAca-Sp14	-192.5	34.4529	-17.8976
387	GalNAca1-3(Fuca1-2)Galb1-3GalNAca1-3(Fuca1-2)Galb1-4GlcNAcb-Sp0	-4.75	98.334	-2070.19
388	Gala1-3Galb1-3GlcNAcb1-2Mana1-6(Gala1-3Galb1-3GlcNAcb1-2Mana1-3)Manb1-4GlcNAcb1-4GlcNAc-Sp19	-55.25	49.5067	-89.6049
389	Gala1-3Galb1-3(Fuca1-4)GlcNAcb1-2Mana1-6(Gala1-3Galb1-3(Fuca1-4)GlcNAcb1-2Mana1-3)Manb1-4GlcNAcb1-4GlcNAc-Sp19	342.25	39.5843	11.5659
390	GlcNAcb1-2Mana1-6(Galb1-4GlcNAcb1-2Mana1-3)Manb1-4GlcNAcb1-4GlcNAc-Sp12	-238.75	13.5984	-5.69567
391	Galb1-4GlcNAcb1-2Mana1-6(GlcNAcb1-2Mana1-3)Manb1-4GlcNAcb1-4GlcNAc-Sp12	-106	25.6255	-24.175
392	Neu5Aca2-3Galb1-3GlcNAcb1-3GalNAca-Sp14	-85.25	96.4931	-113.188
393	Fuca1-2Galb1-4GlcNAcb1-3GalNAca-Sp14	-82.25	74.0062	-89.9771
394	Galb1-4(Fuca1-3)GlcNAcb1-3GalNAca-Sp14	-193	20.5102	-10.627
395	GalNAca1-3GalNAcb1-3Gala1-4Galb1-4GlcNAcb-Sp0	-137.75	52.1943	-37.8906
396	Gala1-4Galb1-3GlcNAcb1-2Mana1-6(Gala1-4Galb1-3GlcNAcb1-2Mana1-3)Manb1-4GlcNAcb1-4GlcNAcb-Sp19	54	46.0652	85.3059
397	Gala1-4Galb1-4GlcNAcb1-2Mana1-6(Gala1-4Galb1-4GlcNAcb1-2Mana1-3)Manb1-4GlcNAcb1-4GlcNAcb-Sp24	-8.75	136.985	-1565.54
398	Gala1-3Galb1-4GlcNAcb1-3GalNAca-Sp14	-182.75	27.0231	-14.7869
399	Galb1-3GlcNAcb1-6Galb1-4GlcNAcb-Sp0	-85.5	13.772	-16.1075
400	Galb1-3GlcNAca1-6Galb1-4GlcNAcb-Sp0	-182.5	84.8862	-46.513
401	GalNAcb1-3Gala1-6Galb1-4Glcb-Sp8	-116.25	32.1701	-27.6732
402	Gala1-3(Fuca1-2)Galb1-4(Fuca1-3)Glcb-Sp21	9.5	15.1548	159.524
403	Galb1-4GlcNAcb1-6(Neu5Aca2-6Galb1-3GlcNAcb1-3)Galb1-4Glc-Sp21	-279.5	43.8976	-15.7058
404	Galb1-3GalNAcb1-4(Neu5Aca2-8Neu5Aca2-3)Galb1-4Glcb-Sp0	-32.25	21.8232	-67.6687
405	Neu5Aca2-3Galb1-3GalNAcb1-4(Neu5Aca2-8Neu5Aca2-3)Galb1-4Glcb-Sp0	-39.25	40.9502	-104.332
406	Gala1-3(Fuca1-2)Galb1-4GlcNAcb1-3GalNAca-Sp14	95	68.2105	71.8005
407	GalNAca1-3(Fuca1-2)Galb1-4GlcNAcb1-3GalNAca-Sp14	-112.75	26.949	-23.9016
408	GalNAca1-3GalNAcb1-3Gala1-4Galb1-4Glcb-Sp0	-131	58.1091	-44.3581
409	Fuca1-2Galb1-4(Fuca1-3)GlcNAcb1-3GalNAca-Sp14	386.25	132.175	34.2201
410	Gala1-3(Fuca1-2)Galb1-4(Fuca1-3)GlcNAcb1-3GalNAc-Sp14	-94.25	89.7232	-95.197
411	GalNAca1-3(Fuca1-2)Galb1-4(Fuca1-3)GlcNAcb1-3GalNAc-Sp14	204	28.5774	14.0085
412	Galb1-4(Fuca1-3)GlcNAcb1-2Mana1-6(Galb1-4(Fuca1-3)GlcNAcb1-2Mana1-3)Manb1-4GlcNAcb1-4(Fuca1-6)GlcNAcb-Sp22	5.25	59.3542	1130.56
413	Fuca1-2Galb1-4GlcNAcb1-2Mana1-6(Fuca1-2Galb1-4GlcNAcb1-2Mana1-3)Manb1-4GlcNAcb1-4(Fuca1-6)GlcNAcb-Sp22	296	97.3208	32.8786
414	GlcNAcb1-2(GlcNAcb1-6)Mana1-6(GlcNAcb1-2Mana1-3)Manb1-4GlcNAcb1-4GlcNAcb-Sp19	-130.5	55.0485	-42.1827
415	Fuca1-2Galb1-3GlcNAcb1-3GalNAc-Sp14	131	16.8721	12.8794
416	Gala1-3(Fuca1-2)Galb1-3GlcNAcb1-3GalNAc-Sp14	-36	17.9444	-49.8454
417	GalNAca1-3(Fuca1-2)Galb1-3GlcNAcb1-3GalNAc-Sp14	-15.25	54.7989	-359.337
418	Gala1-3Galb1-3GlcNAcb1-3GalNAc-Sp14	-14.25	138.539	-972.2
419	Fuca1-2Galb1-3GlcNAcb1-2Mana1-6(Fuca1-2Galb1-3GlcNAcb1-2Mana1-3)Manb1-4GlcNAcb1-4(Fuca1-6)GlcNAcb-Sp22	-175	9.12871	-5.21641
420	Gala1-3(Fuca1-2)Galb1-4GlcNAcb1-2Mana1-6(Gala1-3(Fuca1-2)Galb1-4GlcNAcb1-2Mana1-3)Manb1-4GlcNAcb1-4(Fuca1-6)GlcNAcb-Sp22	207.75	35.0844	16.8878
421	Galb1-3GlcNAcb1-6(Galb1-3GlcNAcb1-2)Mana1-6(Galb1-3GlcNAcb1-2Mana1-3)Manb1-4GlcNAcb1-4GlcNAcb-Sp19	532.25	8.53913	1.60434
422	Galb1-4GlcNAcb1-6(Fuca1-2Galb1-3GlcNAcb1-3)Galb1-4Glc-Sp21	-281	31.5172	-11.2161
423	Fuca1-3GlcNAcb1-6(Galb1-4GlcNAcb1-3)Galb1-4Glc-Sp21	-157.5	24.3653	-15.47
424	GlcNAcb1-2Mana1-6(GlcNAcb1-4)(GlcNAcb1-2Mana1-3)Manb1-4GlcNAcb1-4GlcNAc-Sp21	-298	36.9955	-12.4146
425	GlcNAcb1-2Mana1-6(GlcNAcb1-4)(GlcNAcb1-4(GlcNAcb1-2)Mana1-3)Manb1-4GlcNAcb1-4GlcNAc-Sp21	-96	55.2751	-57.5782
426	GlcNAcb1-6(GlcNAcb1-2)Mana1-6(GlcNAcb1-4)(GlcNAcb1-2Mana1-3)Manb1-4GlcNAcb1-4GlcNAc-Sp21	-60.75	81.2009	-133.664
427	GlcNAcb1-6(GlcNAcb1-2)Mana1-6(GlcNAcb1-4)(GlcNAcb1-4(GlcNAcb1-2)Mana1-3)Manb1-4GlcNAcb1-4GlcNAc-Sp21	-249.75	24.3362	-9.74422
428	Galb1-4GlcNAcb1-2Mana1-6(GlcNAcb1-4)(Galb1-4GlcNAcb1-2Mana1-3)Manb1-4GlcNAcb1-4GlcNAc-Sp21	108	36.8511	34.1213
429	Galb1-4GlcNAcb1-2Mana1-6(GlcNAcb1-4)(Galb1-4GlcNAcb1-4(Galb1-4GlcNAcb1-2)Mana1-3)Manb1-4GlcNAcb1-4GlcNAc-Sp21	72	18.6726	25.9342
430	Galb1-4GlcNAcb1-6(Galb1-4GlcNAcb1-2)Mana1-6(GlcNAcb1-4)(Galb1-4GlcNAcb1-2Mana1-3)Manb1-4GlcNAcb1-4GlcNAc-Sp21	227.25	34.9702	15.3884
431	Galb1-4GlcNAcb1-6(Galb1-4GlcNAcb1-2)Mana1-6(GlcNAcb1-4)(Galb1-4GlcNAcb1-4(Galb1-4GlcNAcb1-2)Mana1-3)Manb1-4GlcNAcb1-4GlcNAc-Sp21	100.5	21.0792	20.9743
432	Galb1-4Galb-Sp10	-49.25	43.061	-87.4335
433	Galb1-6Galb-Sp10	-117.5	54.4089	-46.3055
434	Neu5Aca2-3Galb1-4GlcNAcb1-3Galb-Sp8	-206.25	53.8416	-26.105
435	GalNAcb1-6GalNAcb-Sp8	-44.75	30.6852	-68.5703
436	(6S)Galb1-3GlcNAcb-Sp0	-153	46.8686	-30.6331
437	(6S)Galb1-3(6S)GlcNAc-Sp0	-324.75	85.8773	-26.4441
438	Fuca1-2Galb1-4 GlcNAcb1-2Mana1-6(Fuca1-2Galb1-4GlcNAcb1-2(Fuca1-2Galb1-4GlcNAcb1-4)Mana1-3)Manb1-4GlcNAcb1-4GlcNAcb-Sp12	204.25	27.7534	13.5879
439	Fuca1-2Galb1-4(Fuca1-3)GlcNAcb1-2Mana1-6(Fuca1-2Galb1-4(Fuca1-3)GlcNAcb1-4(Fuca1-2Galb1-4(Fuca1-3)GlcNAcb1-2)Mana1-3)Manb1-4GlcNAcb1-4GlcNAcb-Sp12	127.5	51.436	40.342
440	Galb1-4(Fuca1-3)GlcNAcb1-6GalNAc-Sp14	124.5	69.3325	55.6888
441	Galb1-4GlcNAcb1-2Mana-Sp0	-33	30.0111	-90.9428
442	Fuca1-2Galb1-4GlcNAcb1-6(Fuca1-2Galb1-4GlcNAcb1-3)GalNAc-Sp14	285.25	43.061	15.0959
443	Gala1-3(Fuca1-2)Galb1-4GlcNAcb1-6(Gala1-3(Fuca1-2)Galb1-4GlcNAcb1-3)GalNAc-Sp14	498.25	38.5778	7.74267
444	GalNAca1-3(Fuca1-2)Galb1-4GlcNAcb1-6(GalNAca1-3(Fuca1-2)Galb1-4GlcNAcb1-3)GalNAc-Sp14	542.25	55.2713	10.193
445	Neu5Aca2-8Neu5Aca2-3Galb1-3GalNAcb1-4(Neu5Aca2-8Neu5Aca2-3)Galb1-4Glcb-Sp0	-182.25	56.1686	-30.8196
446	GalNAcb1-4Galb1-4Glcb-Sp0	-44.25	9.87843	-22.3241
447	GalNAca1-3(Fuca1-2)Galb1-4GlcNAcb1-2Mana1-6(GalNAca1-3(Fuca1-2)Galb1-4GlcNAcb1-2Mana1-3)Manb1-4GlcNAcb1-4(Fuca1-6)GlcNAcb-Sp22	119	27.4105	23.034
448	Gala1-3(Fuca1-2)Galb1-3GlcNAcb1-2Mana1-6(Gala1-3(Fuca1-2)Galb1-3GlcNAcb1-2Mana1-3)Manb1-4GlcNAcb1-4(Fuca1-6)GlcNAcb-Sp22	132	8.28654	6.27768
449	Neu5Aca2-6Galb1-4GlcNAcb1-6(Fuca1-2Galb1-3GlcNAcb1-3)Galb1-4Glc-Sp21	-214	22.1811	-10.365
450	GalNAca1-3(Fuca1-2)Galb1-3GlcNAcb1-2Mana1-6(GalNAca1-3(Fuca1-2)Galb1-3GlcNAcb1-2Mana1-3)Manb1-4GlcNAcb1-4(Fuca1-6)GlcNAcb-Sp22	135.5	75.9539	56.0546
451	Galb1-4GlcNAcb1-6(Galb1-4GlcNAcb1-2)Mana1-6(Galb1-4GlcNAcb1-2Mana1-3)Manb1-4GlcNAcb1-4GlcNAcb-Sp19	205	88.0265	42.9398
452	Neu5Aca2-3Galb1-4GlcNAcb1-2Mana1-6(GlcNAcb1-4)(Neu5Aca2-3Galb1-4GlcNAcb1-2Mana1-3)Manb1-4GlcNAcb1-4GlcNAcb-Sp21	-181.25	86.2762	-47.6007
453	Neu5Aca2-3Galb1-4GlcNAcb1-4Mana1-6(GlcNAcb1-4)(Neu5Aca2-3Galb1-4GlcNAcb1-4(Neu5Aca2-3Galb1-4GlcNAcb1-2)Mana1-3)Manb1-4GlcNAcb1-4GlcNAcb-Sp21	-297.25	46.8855	-15.7731
454	Neu5Aca2-3Galb1-4GlcNAcb1-6(Neu5Aca2-3Galb1-4GlcNAcb1-2)Mana1-6(GlcNAcb1-4)(Neu5Aca2-3Galb1-4GlcNAcb1-2Mana1-3)Manb1-4GlcNAcb1-4GlcNAcb-Sp21	-305.5	151.959	-49.7412
455	Neu5Aca2-3Galb1-4GlcNAcb1-6(Neu5Aca2-3Galb1-4GlcNAcb1-2)Mana1-6(GlcNAcb1-4)(Neu5Aca2-3Galb1-4GlcNAcb1-4(Neu5Aca2-3Galb1-4GlcNAcb1-2)Mana1-3)Manb1-4GlcNAcb1-4GlcNAcb-Sp21	-188	85.0176	-45.2222
456	Neu5Aca2-6Galb1-4GlcNAcb1-2Mana1-6(GlcNAcb1-4)(Neu5Aca2-6Galb1-4GlcNAcb1-2Mana1-3)Manb1-4GlcNAcb1-4GlcNAcb-Sp21	-182.25	41.9076	-22.9946
457	Neu5Aca2-6Galb1-4GlcNAcb1-4Mana1-6(GlcNAcb1-4)(Neu5Aca2-6Galb1-4GlcNAcb1-4(Neu5Aca2-6Galb1-4GlcNAcb1-2)Mana1-3)Manb1-4GlcNAcb1-4GlcNAcb-Sp21	-342.75	69.1394	-20.1719
458	Neu5Aca2-6Galb1-4GlcNAcb1-6(Neu5Aca2-6Galb1-4GlcNAcb1-2)Mana1-6(GlcNAcb1-4)(Neu5Aca2-6Galb1-4GlcNAcb1-2Mana1-3)Manb1-4GlcNAcb1-4GlcNAcb-Sp21	-241.25	148.406	-61.5153
459	Neu5Aca2-6Galb1-4GlcNAcb1-6(Neu5Aca2-6Galb1-4GlcNAcb1-2)Mana1-6(GlcNAcb1-4)(Neu5Aca2-6Galb1-4GlcNAcb1-4(Neu5Aca2-6Galb1-4GlcNAcb1-2)Mana1-3)Manb1-4GlcNAcb1-4GlcNAcb-Sp21	-269	114.624	-42.6112
460	Gala1-3(Fuca1-2)Galb1-3GalNAca-Sp8	-111.25	60.2682	-54.1736
461	Gala1-3(Fuca1-2)Galb1-3GalNAcb-Sp8	-20.5	28.7344	-140.168
462	Glca1-6Glca1-6Glca1-6Glcb-Sp10	-72.5	13.9881	-19.2939
463	Glca1-4Glca1-4Glca1-4Glcb-Sp10	69.25	27.9091	40.3019
464	Neu5Aca2-3Galb1-4GlcNAcb1-6(Neu5Aca2-3Galb1-4GlcNAcb1-3)GalNAca-Sp14	-38.75	47.738	-123.195
465	Fuca1-2Galb1-4(Fuca1-3)GlcNAcb1-2Mana1-6(Fuca1-2Galb1-4(Fuca1-3)GlcNAcb1-2Mana1-3)Manb1-4GlcNAcb1-4(Fuca1-6)GlcNAcb-Sp24	-132.25	78.5806	-59.4183
466	Fuca1-2Galb1-3(Fuca1-4)GlcNAcb1-2Mana1-6(Fuca1-2Galb1-3(Fuca1-4)GlcNAcb1-2Mana1-3)Manb1-4GlcNAcb1-4(Fuca1-6)GlcNAcb1-4(Fuca1-6)GlcNAcb-Sp19	-181	54.7418	-30.2441
467	GlcNAcb1-6(GlcNAcb1-2)Mana1-6(GlcNAcb1-2Mana1-3)Manb1-4GlcNAcb1-4(Fuca1-6)GlcNAcb-Sp24	-155.5	115.685	-74.3954
468	Galb1-3GlcNAcb1-2Mana1-6(GlcNAcb1-4)(Galb1-3GlcNAcb1-2Mana1-3)Manb1-4GlcNAcb1-4GlcNAcb-Sp21	157.75	50.0891	31.7522
469	Neu5Aca2-6Galb1-4GlcNAcb1-6(Galb1-3GlcNAcb1-3)Galb1-4Glcb-Sp21	-314.75	34.3451	-10.9119
470	Neu5Aca2-3Galb1-4GlcNAcb1-2Mana-Sp0	-124	30.1441	-24.3098
471	Neu5Aca2-3Galb1-4GlcNAcb1-6GalNAca-Sp14	-175.25	52.519	-29.9681
472	Neu5Aca2-6Galb1-4GlcNAcb1-6GalNAca-Sp14	-1.75	14.5688	-832.503
473	Neu5Aca2-6Galb1-4 GlcNAcb1-6(Neu5Aca2-6Galb1-4GlcNAcb1-3)GalNAca-Sp14	-50	41.6493	-83.2987
474	Neu5Aca2-6Galb1-4GlcNAcb1-2Mana1-6(Neu5Aca2-6Galb1-4GlcNAcb1-2Mana1-3)Manb1-4GlcNAcb1-4(Fuca1-6)GlcNAcb-Sp24	-193.75	43.4847	-22.4437
475	Neu5Aca2-3Galb1-4GlcNAcb1-2Mana1-6(Neu5Aca2-3Galb1-4GlcNAcb1-2Mana1-3)Manb1-4GlcNAcb1-4(Fuca1-6)GlcNAcb-Sp24	-140.5	30.2269	-21.5138
476	Mana1-6(Mana1-3)Manb1-4GlcNAcb1-4(Fuca1-6)GlcNAcb-Sp19	-3.75	8.73212	-232.857
477	Galb1-4GlcNAcb1-6(Galb1-4GlcNAcb1-2)Mana1-6(Galb1-4GlcNAcb1-2Mana1-3)Manb1-4GlcNAcb1-4(Fuca1-6)GlcNAcb-Sp24	-244.75	36.5456	-14.9318
478	Neu5Aca2-3Galb1-3GlcNAcb1-2Mana1-6(GlcNAcb1-4)(Neu5Aca2-3Galb1-3GlcNAcb1-2Mana1-3)Manb1-4GlcNAcb1-4GlcNAc-Sp21	99.5	24.9065	25.0317
479	Neu5Aca2-6Galb1-4GlcNAcb1-6(Fuca1-2Galb1-4(Fuca1-3)GlcNAcb1-3)Galb1-4Glc-Sp21	-143.75	120.007	-83.4829
480	Galb1-3GlcNAcb1-6GalNAca-Sp14	-24.25	79.1596	-326.432
481	Gala1-3Galb1-3GlcNAcb1-6GalNAca-Sp14	-189.5	91.4859	-48.2775
482	Galb1-3(Fuca1-4)GlcNAcb1-6GalNAca-Sp14	-14.5	109.382	-754.356
483	Neu5Aca2-3Galb1-3GlcNAcb1-6GalNAca-Sp14	-55.5	60.407	-108.841
484	(3S)Galb1-3(Fuca1-4)GlcNAcb-Sp0	-121.75	12.0934	-9.93297
485	Galb1-4(Fuca1-3)GlcNAcb1-6(Neu5Aca2-6(Neu5Aca2-3Galb1-3)GlcNAcb1-3)Galb1-4Glc-Sp21	-58.25	26.9119	-46.2007
486	Fuca1-2Galb1-4GlcNAcb1-6GalNAca-Sp14	-56.75	8.22091	-14.4862
487	Gala1-3Galb1-4GlcNAcb1-6GalNAca-Sp14	-215.5	93.0681	-43.187
488	Galb1-4(Fuca1-3)GlcNAcb1-2Mana-Sp0	-37.25	94.5599	-253.852
489	Fuca1-2(6S)Galb1-3GlcNAcb-Sp0	-34.75	55.488	-159.678
490	Gala1-3(Fuca1-2)Galb1-4GlcNAcb1-6GalNAca-Sp14	43.75	19.9395	45.576
491	Fuca1-2Galb1-4GlcNAcb1-2Mana-Sp0	-56.75	40.2606	-70.9438
492	Fuca1-2Galb1-3(6S)GlcNAcb-Sp0	-140.5	40.2368	-28.6383
493	Fuca1-2(6S)Galb1-3(6S)GlcNAcb-Sp0	-279.75	19.2419	-6.87824
494	Neu5Aca2-6GalNAcb1-4(6S)GlcNAcb-Sp8	-77	45.8621	-59.5612
495	GalNAcb1-4(Fuca1-3)(6S)GlcNAcb-Sp8	-157.5	41.8051	-26.5429
496	(3S)GalNAcb1-4(Fuca1-3)GlcNAcb-Sp8	-36.75	23.6273	-64.292
497	Fuca1-2Galb1-3GlcNAcb1-6(Fuca1-2Galb1-3GlcNAcb1-3)GalNAca-Sp14	-107.5	13.8203	-12.8561
498	GalNAca1-3(Fuca1-2)Galb1-3GlcNAcb1-6GalNAca-Sp14	101.75	32.1598	31.6066
499	GlcNAcb1-6(GlcNAcb1-2)Mana1-6(GlcNAcb1-4)(GlcNAcb1-4(GlcNAcb1-2)Mana1-3)Manb1-4GlcNAcb1-4(Fuca1-6)GlcNAc-Sp21	-33.75	70.7313	-209.574
500	Galb1-4GlcNAcb1-6(Galb1-4GlcNAcb1-2)Mana1-6(GlcNAcb1-4)Galb1-4GlcNAcb1-4(Gal b1-4GlcNAcb1-2)Mana1-3)Manb1-4GlcNAcb1-4(Fuca1-6)GlcNAc-Sp21	-292.75	183.741	-62.7639
501	Galb1-3GlcNAca1-3Galb1-4GlcNAcb-Sp8	17.5	29.7153	169.802
502	Galb1-3(6S)GlcNAcb-Sp8	10.75	86.168	801.562
503	(6S)(4S)GalNAcb1-4GlcNAc-Sp8	-35.5	71.5565	-201.568
504	(6S)GalNAcb1-4GlcNAc-Sp8	-69.5	24.9065	-35.8367
505	(3S)GalNAcb1-4(3S)GlcNAc-Sp8	43	26.2679	61.088
506	GalNAcb1-4(6S)GlcNAc-Sp8	-10	47.3498	-473.498
507	(3S)GalNAcb1-4GlcNAc-Sp8	-63.5	85.7224	-134.996
508	(4S)GalNAcb-Sp10	9	16.5731	184.145
509	Galb1-4(6P)GlcNAcb-Sp0	-32.25	5.25198	-16.2852
510	(6P)Galb1-4GlcNAcb-SP0	20	44.5346	222.673
511	GalNAca1-3(Fuca1-2)Galb1-4GlcNAcb1-6GalNAc-Sp14	-220	54.0925	-24.5875
512	Neu5Aca2-6Galb1-4GlcNAcb1-2Man-Sp0	36.5	28.3843	77.7651
513	Gala1-3Galb1-4GlcNAcb1-2Mana-Sp0	270.25	12.842	4.75189
514	Gala1-3(Fuca1-2)Galb1-4GlcNAcb1-2Mana-Sp0	-108	13.7356	-12.7181
515	GalNAca1-3(Fuca1-2)Galb1-4 GlcNAcb1-2Mana-Sp0	-186.25	50.4868	-27.107
516	Galb1-3GlcNAcb1-2Mana-Sp0	-27.25	61.4078	-225.35
517	Gala1-3(Fuca1-2)Galb1-3GlcNAcb1-6GalNAc-Sp14	-41.25	96.8964	-234.9
518	Neu5Aca2-3Galb1-3GlcNAcb1-2Mana-Sp0	-65.25	45.0509	-69.0435
519	Gala1-3Galb1-3GlcNAcb1-2Mana-Sp0	-28.25	41.0883	-145.445
520	GalNAcb1-4GlcNAcb1-2Mana-Sp0	-61.75	23.5991	-38.2171
521	Neu5Aca2-3Galb1-3GalNAcb1-4Galb1-4Glcb-Sp0	13.5	9.81495	72.7034
522	GlcNAcb1-2 Mana1-6(GlcNAcb1-4)(GlcNAcb1-2Mana1-3)Manb1-4GlcNAcb1-4(Fuca1-6)GlcNAc-Sp21	-357.5	60.3573	-16.8832
523	Galb1-4GlcNAcb1-2 Mana1-6(GlcNAcb1-4)(Galb1-4GlcNAcb1-2Mana1-3)Manb1-4GlcNAcb1-4(Fuca1-6)GlcNAc-Sp21	-335.25	74.4015	-22.1928
524	Galb1-4GlcNAcb1-2 Mana1-6(Galb1-4GlcNAcb1-4)(Galb1-4GlcNAcb1-2Mana1-3)Manb1-4GlcNAcb1-4(Fuca1-6)GlcNAc-Sp21	-210	173.288	-82.518
525	Fuca1-4(Galb1-3)GlcNAcb1-2 Mana-Sp0	-4.25	33.4303	-786.595
526	Neu5Aca2-3Galb1-4(Fuca1-3)GlcNAcb1-2Mana-Sp0	-228	116.865	-51.2564
527	GlcNAcb1-3Galb1-4GlcNAcb1-6(GlcNAcb1-3)Galb1-4GlcNAc-Sp0	-28.5	18.7883	-65.9238
528	GalNAca1-3(Fuca1-2)Galb1-3GalNAcb1-3Gala1-4Galb1-4Glc-Sp21	-29	12.5698	-43.3442
529	Gala1-3(Fuca1-2)Galb1-3GalNAcb1-3Gala1-4Galb1-4Glc-Sp21	-58.75	71.7188	-122.075
530	Galb1-3GalNAcb1-3Gal-Sp21	29	51.4782	177.511
531	GlcNAcb1-3Galb1-4GlcNAcb1-2Mana1-6(GlcNAcb1-3Galb1-4GlcNAcb1-2Mana1-3)Manb1-4GlcNAcb1-4GlcNAcb-Sp12	738	133.599	18.1028
532	GlcNAcb1-3Galb1-4GlcNAcb1-2Mana1-6(GlcNAcb1-3Galb1-4GlcNAcb1-2Mana1-3)Manb1-4GlcNAcb1-4GlcNAcb-Sp25	-74.25	46.9352	-63.2124
533	Galβ1-4GlcNAcβ1-3Galβ1-4GlcNAcβ1-2Manα1-6(Galβ1-4GlcNAcβ1-3Galβ1-4GlcNAcβ1-2Manα1-3)Manβ1-4GlcNAcβ1-4GlcNAcβ-Sp12	-40.5	44.2907	-109.36
534	Fuca1-2Galb1-4GlcNAcb1-3Galb1-4GlcNAcb1-2Mana1-6(Fuca1-2Galb1-4GlcNAcb1-3Galb1-4GlcNAcb1-2Mana1-3)Manb1-4GlcNAcb1-4GlcNAcb-Sp24	-265.5	165.436	-62.311
535	GlcNAcb1-3Galb1-4GlcNAcb1-3Galb1-4GlcNAcb1-2Mana1-6(GlcNAcb1-3Galb1-4GlcNAcb1-3Galb1-4GlcNAcb1-2Mana1-3)Manb1-4GlcNAcb1-4GlcNAcb-Sp12	94.25	84.4329	89.584
536	GlcNAcb1-3Galb1-4GlcNAcb1-3Galb1-4GlcNAcb1-2Mana1-6(GlcNAcb1-3Galb1-4GlcNAcb1-3Galb1-4GlcNAcb1-2Mana1-3)Manb1-4GlcNAcb1-4GlcNAcb-Sp25	-82.25	36.7457	-44.6757
537	Galb1-4GlcNAcb1-3Galb1-4GlcNAcb1-3Galb1-4GlcNAcb1-2Mana1-6(Galb1-4GlcNAcb1-3Galb1-4GlcNAcb1-3Galb1-4GlcNAcb1-2Mana1-3)Manb1-4GlcNAcb1-4GlcNAcb-Sp12	-32.25	40.9827	-127.078
538	Galb1-3GlcNAcb1-3Galb1-4GlcNAcb1-2Mana1-6(Galb1-3GlcNAcb1-3Galb1-4GlcNAcb1-2Mana1-3)Manb1-4GlcNAcb1-4GlcNAc-Sp25	-93.5	37.3675	-39.9653
539	Neu5Gca2-8Neu5Gca2-3Galb1-4GlcNAc-Sp0	-153	74.9844	-49.0094
540	Neu5Aca2-8Neu5Gca2-3Galb1-4GlcNAc-Sp0	-286	21.0238	-7.35098
541	Neu5Gca2-8Neu5Aca2-3Galb1-4GlcNAc-Sp0	-228.75	87.3704	-38.1947
542	Neu5Gca2-8Neu5Gca2-3Galb1-4GlcNAcb1-3Galb1-4GlcNAc-Sp0	-169.75	106.841	-62.94
543	Neu5Gca2-8Neu5Gca2-6Galb1-4GlcNAc-Sp0	-185	15.5563	-8.40884
544	Neu5Aca2-8Neu5Aca2-3Galb1-4GlcNAc-Sp0	-170.5	126.355	-74.1087
545	GlcNAcb1-3Galb1-4GlcNAcb1-6(GlcNAcb1-3Galb1-4GlcNAcb1-2)Mana1-6(GlcNAcb1-3Galb1-4GlcNAcb1-2Man a1-3)Manb1-4GlcNAcb1-4GlcNAc-Sp24	-135	97.2008	-72.0006
546	Galb1-4GlcNAcb1-3Galb1-4GlcNAcb1-6(Galb1-4GlcNAcb1-3Galb1-4GlcNAcb1-2)Mana1-6(Galb1-4GlcNAcb1-3Galb1-4GlcNAcb1-2Mana1-3)Mana1-4GlcNAcb1-4GlcNAc-Sp24	15.75	79.0248	501.745
547	Gala1-3Galb1-4GlcNAcb1-2Mana1-6(Gala1-3Galb1-4GlcNAcb1-2Mana1-3)Manb1-4GlcNAcb1-4GlcNAc-Sp24	-276	25.1794	-9.12296
548	GlcNAcb1-3Galb1-4GlcNAcb1-6(GlcNAcb1-3Galb1-3)GalNAca-Sp14	-122.25	19.4658	-15.9229
549	GalNAcb1-3GlcNAcb-Sp0	-28.5	73.146	-256.653
550	GalNAcb1-4GlcNAcb1-3GalNAcb1-4GlcNAcb-Sp0	-49	38.3232	-78.2106
551	GlcNAcb1-3Galb1-4GlcNAcb1-3Galb1-4GlcNAcb1-3Galb1-4GlcNAcb1-3Galb1-4GlcNAcb1-2Mana1-6(GlcNAcb1-3Galb1-4GlcNAcb1-3Galb1-4GlcNAcb1-3Galb1-4GlcNAcb1-3Galb1-4GlcNAcb1-2Mana1-3)Manb1-4GlcNAcb1-4GlcNAcb-Sp25	-173	53.8764	-31.1424
552	Galb1-4GlcNAcb1-3Galb1-4GlcNAcb1-3Galb1-4GlcNAcb1-3Galb1-4GlcNAcb1-3Galb1-4GlcNAcb1-2Mana1-6(Galb1-4GlcNAcb1-3Galb1-4GlcNAcb1-3Galb1-4GlcNAcb1-3Galb1-4GlcNAcb1-3Galb1-4GlcNAcb1-2Mana1-3)Manb1-4GlcNAcb1-4GlcNAcb-Sp25	-136	25.1794	-18.5142
553	GlcNAb1-3Galb1-3GalNAc-Sp14	-27.75	56.4292	-203.348
554	Galb1-3GlcNAcb1-6(Galb1-3)GalNAc-Sp14	-248	87.4643	-35.2679
555	(3S)GlcAb1-3Galb1-4GlcNAcb1-3Galb1-4Glc-Sp0	-111.5	82.4399	-73.9371
556	(3S)GlcAb1-3Galb1-4GlcNAcb1-2Mana-Sp0	-65.25	70.2917	-107.727
557	Galb1-3GlcNAcb1-3Galb1-4GlcNAcb1-3Galb1-4GlcNAcb1-6(Galb1-3GlcNAcb1-3Galb1-4GlcNAcb1-3Galb1-4GlcNAb1-2)Mana1-6(Galb1-3GlcNAcb1-3Galb1-4GlcNAcb1-3Galb1-4GlcNAcb1-2Mana1-3)Manb1-4GlcNAcb1-4(Fuca1-6)GlcNAcb-Sp24	-53.75	20.5	-38.1395
558	Galb1-3GlcNAcb1-3Galb1-4GlcNAcb1-6(Galb1-3GlcNAcb1-3Galb1-4GlcNAb1-2)Mana1-6(Galb1-3GlcNAcb1-3Galb1-4GlcNAcb1-2Mana1-3)Manb1-4GlcNAcb1-4(Fuca1-6)GlcNAcb-Sp24	-57.5	73.1642	-127.242
559	Neu5Aca2-8Neu5Aca2-3Galb1-3GalNAcb1-4(Neu5Aca2-3)Galb1-4Glc-Sp21	-170.75	21.7926	-12.7629
560	Galb1-4GlcNAcb1-3Galb1-4GlcNAcb1-2Mana1-6(Galb1-4GlcNAcb1-3Galb1-4GlcNAcb1-2Mana1-3)Manb1-4GlcNAcb1-4(Fuca1-6)GlcNAcb-Sp24	-343	42.0555	-12.2611
561	GlcNAcb1-3Galb1-4GlcNAcb1-3Galb1-4GlcNAcb1-2Mana1-6(GlcNAcb1-3Galb1-4GlcNAcb1-3Galb1-4GlcNAcb1-2Mana1-3)Manb1-4GlcNAcb1-4(Fuca1-6)GlcNAcb-Sp24	-213.25	49.782	-23.3444
562	Galb1-4GlcNAcb1-3Galb1-4GlcNAcb1-6(Galb1-4GlcNAcb1-3Galb1-4GlcNAb1-2)Mana1-6(Galb1-4GlcNAcb1-3Galb1-4GlcNAcb1-2Mana1-3)Manb1-4GlcNAcb1-4(Fuca1-6)GlcNAcb-Sp24	-338	50.603	-14.9713
563	Galb1-4GlcNAcb1-3Galb1-4GlcNAcb1-3Galb1-4GlcNAcb1-6(Galb1-4GlcNAcb1-3Galb1-4GlcNAcb1-3Galb1-4GlcNAb1-2)Mana1-6(Galb1-4GlcNAcb1-3Galb1-4GlcNAcb1-3Galb1-4GlcNAcb1-2Mana1-3)Manb1-4GlcNAcb1-4(Fuca1-6)GlcNAcb-Sp24	-225.75	84.7757	-37.5529
564	Galb1-4GlcNAcb1-3Galb1-4GlcNAcb1-3GalNAca-Sp14	41.25	69.3896	168.217
565	Galb1-4GlcNAcb1-3Galb1-4GlcNAcb1-6(Galb1-3)GalNAca-Sp14	-110.5	54.69	-49.4932
566	Galb1-4GlcNAcb1-3Galb1-4GlcNAcb1-6(Galb1-4GlcNAcb1-3Galb1-4GlcNAcb1-3)GalNAca-Sp14	4.25	41.4276	974.768
567	Neu5Aca2-3Galb1-4GlcNAcb1-3Galb1-4GlcNAcb1-3GalNAca-Sp14	-4	11.6333	-290.832
568	GlcNAcb1-3Galb1-4GlcNAcb1-3GalNAca-Sp14	22	33.9116	154.144
569	GlcNAcb1-3Galb1-4GlcNAcb1-6(Galb1-3)GalNAca-Sp14	-108.5	22.84	-21.0507
570	GlcNAcb1-3Galb1-4GlcNAcb1-6(GlcNAcb1-3Galb1-4GlcNAcb1-3)GalNAca-Sp14	35.25	23.2289	65.8977
571	Neu5Aca2-3Galb1-4GlcNAcb1-3Galb1-4GlcNAcb1-6(Neu5Aca2-3Galb1-4GlcNAcb1-3Galb1-4GlcNAcb1-3)GalNAca-Sp14	47.25	26.5879	56.2707
572	Neu5Aca2-6Galb1-4GlcNAcb1-3Galb1-4GlcNAcb1-3GalNAca-Sp14	23.25	13.5984	58.4878
573	GlcNAcb1-3Galb1-4GlcNAcb1-3Galb1-4GlcNAcb1-3GalNAca-Sp14	8.75	100.288	1146.14
574	Galb1-4GlcNAcb1-3Galb1-3GalNAca-Sp14	-38	153.909	-405.024
575	Neu5Aca2-3Galb1-4GlcNAcb1-3Galb1-4GlcNAcb1-6(Galb1-3)GalNAca-Sp14	16.25	8.18026	50.3401
576	Neu5Aca2-6Galb1-4GlcNAcb1-3Galb1-4GlcNAcb1-6(Galb1-3)GalNAca-Sp14	-33.25	42.3113	-127.252
577	Neu5Aca2-6Galb1-4GlcNAcb1-6(Galb1-3)GalNAca-Sp14	-143.5	27.8149	-19.3832
578	Neu5Aca2-3Galb1-4GlcNAcb1-3Galb1-4GlcNAcb1-2Mana1-6(Neu5Aca2-3Galb1-4GlcNAcb1-3Galb1-4GlcNAcb1-2Mana1-3)Manb1-4GlcNAcb1-4GlcNAcb-Sp12	-103.25	55.1626	-53.4263
579	GlcNAcb1-6(Neu5Aca2-3Galb1-3)GalNAca-Sp14	-222	13.4907	-6.07691
580	Neu5Aca2-6Galb1-4GlcNAcb1-3Galb1-4GlcNAcb1-6(Neu5Aca2-6Galb1-4GlcNAcb1-3Galb1-4GlcNAcb1-3)GalNAca-Sp14	42	40.7595	97.0463
581	Neu5Aca2-6Galb1-4GlcNAcb1-3Galb1-4GlcNAcb1-3Galb1-4GlcNAcb1-2Mana1-6(Neu5Aca2-6Galb1-4GlcNAcb1-3Galb1-4GlcNAcb1-3Galb1-4GlcNAcb1-2Mana1-3)Manb1-4GlcNAcb1-4GlcNAcb-Sp12	-88.5	90.6072	-102.381
582	Neu5Aca2-3Galb1-4GlcNAcb1-3Galb1-4GlcNAcb1-3Galb1-4GlcNAcb1-2Mana1-6(Neu5Aca2-3Galb1-4GlcNAcb1-3Galb1-4GlcNAcb1-3Galb1-4GlcNAcb1-2Mana1-3)Manb1-4GlcNAcb1-4GlcNAcb-Sp12	184.5	41.8768	22.6975
583	Neu5Aca2-6Galb1-4GlcNAcb1-3Galb1-4GlcNAcb1-2Mana1-6(Neu5Aca2-6Galb1-4GlcNAcb1-3Galb1-4GlcNAcb1-2Mana1-3)Manb1-4GlcNAcb1-4GlcNAcb-Sp12	-96.5	80.4591	-83.3773
584	GlcNAcb1-3Fuca-Sp21	22	10.2307	46.5031
585	Galb1-3GalNAcb1-4(Neu5Aca2-8Neu5Aca2-8Neu5Aca2-3)Galb1-4Glcb-Sp21	14	12.9357	92.3981
